# Supplementary material for: Long-term clinical, immunological and virological outcomes of patients on antiretroviral therapy in southern Myanmar
Source: PLoS One. 2018 Feb 8;13(2):e0191695. doi: 10.1371/journal.pone.0191695 (PMC5805251; doi:10.1371/journal.pone.0191695)
Supplement: S1 File — Database of collected participant’s information. (XLSX) [file pone.0191695.s001.xlsx]

## Sheet: 615
ID	OUTC	G for ST	Occup St cx	Mst for st	Age at ARVst	Age for St2	Age for St3	fstwhoc	fstwhoST2	fstwhocST3	fstlccd4	ARV for st	t0hemoglb	dayststt	AorI	lsthemoglb	lstlc	lsthivload
4	5	2	5	4	31.8055	1	1	4	2	2	N	2	8.7	5	1	8.7	930	N
5	1	2	4	4	28.8877	1	1	4	2	2	N	2	N	3974	0	11.4	1800	250
6	1	2	6	2	34.1973	1	1	4	2	2	N	2	N	3971	0	8.3	1500	250
7	5	2	3	2	27.2932	1	1	4	2	2	N	2	7.3	20	1	7.3	400	N
8	5	2	6	1	27.1836	1	1	4	2	2	N	2	6.7	1441	1	5.7	600	N
9	1	2	6	4	27.1342	1	1	4	2	2	N	2	10.7	3945	0	11.9	1300	250
12	1	1	6	1	28.3918	1	1	4	2	2	N	2	7.3	3897	0	10.7	1600	250
14	1	1	2	2	42.0082	2	1	4	2	2	N	2	N	3932	0	14.1	1000	250
21	5	1	2	1	27.1014	1	1	4	2	2	N	2	10.7	30	1	10.7	1800	N
22	5	1	2	2	34.2219	1	1	3	1	2	N	1	N	5	1	11.7	1100	N
26	5	1	2	2	34.9918	2	1	4	2	2	890	2	11.7	1820	1	11.7	1600	N
29	1	1	3	2	25.3644	1	1	3	1	2	N	1	N	3792	0	17	1900	250
30	5	1	2	2	34.1699	1	1	4	2	2	N	2	12.7	28	1	12.7	1600	N
31	5	1	2	1	32.9205	1	1	3	1	2	N	2	N	194	1	12.7	246	N
32	5	1	2	2	40.2	2	1	4	2	2	46	1	10.7	1702	1	10.7	1100	N
34	1	1	2	3	39.3123	2	1	4	2	2	58	1	N	3749	0	13.5	1200	250
38	1	1	2	1	30.1534	1	1	3	1	2	N	1	11.7	3902	0	14.3	1300	250
40	5	1	2	4	52.3233	2	2	3	1	2	N	2	N	63	1	12.7	1800	N
42	5	1	1	2	39.2904	2	1	3	1	2	236	2	N	1597	1	9.7	2000	N
43	1	1	6	4	40.6767	2	1	2	1	1	N	2	N	3613	0	16.9	1750	250
45	1	1	3	4	36.1616	2	1	3	1	2	N	2	12.7	3909	0	13.5	1200	80
51	7	1	4	2	36.2932	2	1	3	1	2	N	1	N	143	1	9.7	1300	N
52	5	1	2	2	26.0274	1	1	4	2	2	289	2	12.7	64	1	12.7	1300	N
54	1	1	5	2	37.0137	2	1	3	1	2	40	2	10.7	3827	0	9.3	1500	250
56	1	1	1	2	28.9671	1	1	4	2	2	38	1	8.7	3840	0	8.7	200	250
57	1	1	2	2	37.1836	2	1	3	1	2	N	2	10.7	3894	0	12.5	1100	250
59	1	1	2	2	49.2685	2	2	3	1	2	248	2	N	3782	0	12.2	3200	250
60	1	1	2	2	32.189	1	1	4	2	2	N	1	N	3792	0	15.1	1300	250
61	1	1	2	2	34.2658	1	1	4	2	2	N	2	N	3720	0	13	1500	250
62	1	1	4	2	42.1507	2	1	4	2	2	490	1	10.7	3881	0	12.3	2500	250
63	5	1	2	1	35.4849	2	1	4	2	2	N	2	N	527	1	9.7	1700	N
67	1	1	2	2	35.9836	2	1	4	2	2	16	2	10.7	3833	0	15.5	800	250
68	5	1	2	1	29.8932	1	1	3	1	2	73	2	N	34	1	9.7	1400	N
69	5	1	6	1	7.54795	1	1	3	1	2	N	2	11.7	38	1	11.7	290	N
72	5	1	2	2	30.1342	1	1	4	2	2	190	2	7.5	193	1	7.5	4700	N
73	1	1	5	1	38.5589	2	1	3	1	2	307	1	N	3736	0	12.7	550	250
74	1	1	4	2	30.2493	1	1	3	1	2	N	2	11.7	3931	0	15.1	1900	250
76	1	1	5	2	34.7534	1	1	1	1	1	N	2	N	3539	0	N	2140	80
77	1	1	2	2	39.3534	2	1	3	1	2	N	2	14	3742	0	15.5	1300	200
78	5	1	3	1	27.1014	1	1	3	1	2	N	2	8.7	46	1	8.7	1200	N
80	1	1	3	2	42.4712	2	1	2	1	1	N	1	N	3722	0	12.3	2300	250
83	5	1	2	2	37.2411	2	1	4	2	2	N	1	N	217	1	9.7	1900	N
86	1	1	2	1	37.8301	2	1	2	1	1	N	2	12.7	3879	0	15.9	1200	250
88	5	1	3	2	44.6822	2	1	3	1	2	N	2	N	3013	1	12.4	1900	N
92	5	1	2	1	29.1233	1	1	3	1	2	33	2	8.7	2042	1	8.7	1700	N
94	1	1	2	2	30.6055	1	1	3	1	2	N	1	N	3754	0	13.9	700	250
97	1	1	2	1	30.2055	1	1	3	1	2	66	1	N	3677	0	15.9	900	250
102	5	1	2	1	32.4329	1	1	3	1	2	N	1	N	124	1	N	1400	N
103	1	1	6	1	6.06027	1	1	3	1	2	N	2	N	3602	0	11.7	5183	250
107	1	1	3	1	38.4137	2	1	3	1	2	N	2	N	3798	0	15	600	250
108	5	1	5	2	26.7315	1	1	4	2	2	N	2	8.7	882	1	8.7	1100	N
109	5	1	4	2	37.737	2	1	3	1	2	N	1	0	82	1	0	2200	N
110	7	1	2	1	49.9945	2	2	3	1	2	N	1	N	3647	1	12.6	1600	500
111	5	1	5	2	60.126	2	2	3	1	2	N	2	14	10	1	14	1500	N
113	1	1	2	3	33.3096	1	1	3	1	2	99	1	N	3845	0	15.1	690	250
117	5	1	3	3	34.1041	1	1	4	2	2	167	1	N	1504	1	12.4	1200	N
118	1	1	2	1	28.6795	1	1	4	2	2	N	2	10.7	3924	0	12.6	880	250
119	1	1	3	2	24.4959	1	1	3	1	2	N	1	N	3859	0	14.8	1517	250
122	1	1	3	2	42.1836	2	1	4	2	2	N	1	N	3733	0	11.5	700	250
123	1	1	3	3	28.2082	1	1	3	1	2	N	2	N	3469	0	11.9	1100	250
125	1	1	3	1	45.5425	2	2	2	1	1	N	2	N	3385	0	11.4	3200	250
126	5	1	5	1	34.1123	1	1	4	2	2	N	2	10.7	680	1	10.7	2100	N
128	5	1	5	2	49.8603	2	2	2	1	1	N	2	N	32	1	10.7	2200	N
129	1	1	2	1	45.1616	2	2	3	1	2	N	2	N	3742	0	13.3	2100	250
130	1	1	3	1	47.9671	2	2	3	1	2	52	2	N	3827	0	10.9	1000	250
133	5	1	6	1	25.2603	1	1	3	1	2	124	2	N	204	1	11.7	1000	N
134	5	1	3	2	34.1425	1	1	4	2	2	N	2	10.7	121	1	10.7	700	N
135	1	1	4	2	31.8959	1	1	3	1	2	224	2	12.7	3844	0	14.2	2400	250
137	1	1	3	2	46.937	2	2	2	1	1	59	2	N	3837	0	7.1	2100	250
138	1	1	6	2	36.9123	2	1	4	2	2	128	2	10.7	3841	0	14.2	2000	80
139	5	1	1	3	25.863	1	1	4	2	2	94	2	9.7	65	1	9.7	86	N
140	1	1	2	2	31.7342	1	1	3	1	2	N	2	10.7	3903	0	13.3	2400	28890
141	1	1	2	4	31.126	1	1	3	1	2	N	2	14	3887	0	10.7	1550	N
142	1	2	3	2	33.1425	1	1	4	2	2	N	2	9.7	3908	0	9.7	3000	250
144	5	2	5	2	30.4082	1	1	3	1	2	N	2	N	342	1	8.7	1100	N
146	1	2	5	2	42.6877	2	1	4	2	2	N	2	9.7	3925	0	10.2	1700	250
147	7	2	3	2	41.8603	2	1	3	1	2	117	2	9.3	74	1	9.3	1800	N
149	1	2	4	4	31.0164	1	1	3	1	2	145	2	N	3788	0	8.3	1040	250
151	1	2	3	4	49.8548	2	2	3	1	2	N	2	7.5	3868	0	11.1	1737	1957
160	1	1	2	3	27.1425	1	1	4	2	2	N	2	11	3936	0	12.1	1800	80
162	1	2	6	2	30.7397	1	1	2	1	1	N	1	N	3523	0	12.9	1000	250
163	1	2	5	1	29.0822	1	1	3	1	2	14	2	N	3825	0	10.9	1300	250
164	1	2	3	4	49.9808	2	2	4	2	2	36	2	N	3818	0	9.7	1900	250
165	1	2	6	4	39.1918	2	1	3	1	2	504	2	N	3726	0	13.9	2500	250
166	1	2	6	2	27.2685	1	1	3	1	2	N	2	N	3692	0	10.1	660	250
167	5	2	6	4	40.0877	2	1	3	1	2	N	2	11.7	2759	1	7.2	1300	N
169	1	2	3	4	43.0301	2	1	3	1	2	N	2	N	3508	0	10.9	1500	250
170	1	2	6	4	33.789	1	1	3	1	2	220	2	9.7	3880	0	12	900	250
172	1	2	1	4	43.1644	2	1	3	1	2	N	2	10.7	3910	0	14.3	2200	250
174	1	2	5	4	36.189	2	1	1	1	1	N	2	N	3726	0	10.6	1200	250
175	1	2	6	2	33.7288	1	1	4	2	2	N	2	12.7	3901	0	14.3	1800	250
176	1	2	6	4	44.1699	2	1	4	2	2	153	2	10.7	3853	0	12	4200	281
179	1	1	2	2	32.1726	1	1	4	2	2	N	1	11	3909	0	13.4	1572	250
184	1	2	6	4	28.926	1	1	4	2	2	147	2	N	3827	0	11.5	3509	250
188	5	1	6	1	6.2	1	1	4	2	2	N	1	N	1421	1	9.7	4530	N
189	5	1	2	2	37.5315	2	1	4	2	2	N	1	N	5	1	10.7	1080	N
191	1	2	6	4	31.0849	1	1	3	1	2	N	1	11.7	3762	0	13.7	1500	250
192	1	2	6	4	67.9616	2	2	3	1	2	243	2	10.7	3832	0	12	2700	250
195	1	2	6	2	26.8164	1	1	3	1	2	N	2	11.7	3865	0	15	1000	250
197	1	2	6	3	33.1315	1	1	3	1	2	N	2	N	3379	0	10.6	2200	250
199	1	2	6	1	6.27397	1	1	3	1	2	N	2	8.7	3680	0	11.9	3335	80
204	1	1	2	1	38.9616	2	1	3	1	2	N	2	9.7	3818	0	12.7	1900	80
205	1	1	2	4	35.2	2	1	3	1	2	N	1	N	3721	0	14.4	700	250
208	1	2	6	2	52.6904	2	2	3	1	2	N	2	N	3924	0	12.7	3000	250
210	5	2	6	4	28.1562	1	1	3	1	2	N	2	10	1335	1	10	1900	N
212	5	2	6	2	52.7288	2	2	4	2	2	N	2	10.7	2871	1	9.2	2715	1157000
213	5	2	4	2	32.8712	1	1	3	1	2	54	2	8.7	18	1	8.7	1000	N
215	1	2	6	4	52.926	2	2	3	1	2	N	1	N	3838	0	12	1600	250
217	1	1	5	2	32.9178	1	1	3	1	2	14	1	10.7	3823	0	14	1100	250
221	5	1	2	2	39.3836	2	1	3	1	2	859	2	N	51	1	10.7	900	N
222	1	1	6	1	33.0603	1	1	4	2	2	64	2	11.7	3834	0	13.5	1100	250
225	5	2	1	4	41.3726	2	1	2	1	1	62	2	N	62	1	12.7	900	N
226	1	2	4	2	33.7452	1	1	4	2	2	73	2	8.7	3893	0	11.3	1280	250
230	5	2	6	2	20.1562	1	1	3	1	2	N	1	N	2828	1	12.1	1500	N
231	1	2	6	4	43.0466	2	1	3	1	2	N	1	N	3781	0	13.6	1700	250
233	1	2	6	1	6.01644	1	1	2	1	1	N	2	N	3685	0	12.3	4158	250
235	1	2	6	4	37.589	2	1	3	1	2	N	2	N	3580	0	12.6	1100	80
237	1	2	6	2	48.0959	2	2	3	1	2	144	2	9.7	3852	0	9.4	1700	250
239	1	2	6	4	43.937	2	1	3	1	2	84	2	N	3827	0	12.2	2400	80
240	1	1	2	1	30.8877	1	1	3	1	2	95	2	9.7	3840	0	10.8	1000	80
246	1	2	4	4	36.9671	2	1	3	1	2	N	1	N	3813	0	8.3	1600	250
247	1	2	3	4	38.3178	2	1	3	1	2	N	1	N	3812	0	11.7	1500	80
248	1	1	2	2	35.9178	2	1	3	1	2	37	2	10.7	3840	0	10.7	2000	250
251	1	2	5	4	37.0329	2	1	3	1	2	31	2	10.7	3894	0	12.3	2340	250
252	5	2	3	4	36.9178	2	1	3	1	2	100	2	N	919	1	11.7	1700	N
253	1	2	1	4	46.1342	2	2	2	1	1	N	2	N	3750	0	10.4	1200	250
259	1	2	6	2	36.0082	2	1	3	1	2	N	1	N	3425	0	11.2	1900	250
261	1	2	6	2	34.9644	2	1	2	1	1	N	2	N	3441	0	10.4	1000	250
262	5	2	6	1	8.25205	1	1	3	1	2	N	2	N	46	1	10.7	2100	N
269	7	1	2	1	31.1534	1	1	4	2	2	N	1	11.7	230	1	11.7	1400	N
271	1	1	2	2	56.1288	2	2	3	1	2	17	2	N	3763	0	12	1600	250
272	1	2	6	4	30.4247	1	1	2	1	1	N	2	N	3636	0	10	1900	250
274	1	2	6	4	41.5562	2	1	3	1	2	N	2	N	3599	0	12.6	N	80
278	1	2	3	2	32.1644	1	1	3	1	2	N	2	N	3795	0	13.7	900	250
279	5	1	2	2	29.9589	1	1	4	2	2	N	2	8.7	171	1	8.7	600	N
280	1	1	2	4	29.9699	1	1	3	1	2	N	2	12.7	3809	0	15.2	1500	250
281	1	1	3	2	31.4493	1	1	3	1	2	N	1	N	3691	0	10.8	1400	250
282	1	2	3	4	30.1562	1	1	2	1	1	25	2	N	3791	0	12.6	1100	80
283	1	1	4	2	36.3452	2	1	4	2	2	N	1	N	3715	0	13.1	1700	250
285	1	2	6	1	7.29315	1	1	3	1	2	N	1	N	3727	0	11.5	2248	250
286	1	1	2	1	29.2603	1	1	3	1	2	N	1	N	3694	0	13.7	800	250
287	1	2	5	4	45.1123	2	2	2	1	1	N	2	N	3756	0	12.3	1800	250
288	1	1	2	3	25.937	1	1	4	2	2	N	2	6.7	3819	0	14.4	800	80
289	5	1	4	1	33.211	1	1	4	2	2	N	1	10.7	338	1	10.7	1500	N
290	5	2	6	1	3.3863	1	1	3	1	2	N	1	9.7	98	1	9.7	700	N
293	1	2	6	2	40.6575	2	1	2	1	1	N	2	N	3554	0	11	2700	250
294	7	2	6	4	25.1425	1	1	2	1	1	N	2	N	3621	1	12.6	1700	N
298	1	1	6	1	5.46027	1	1	2	1	1	N	2	N	3609	0	N	7000	200
299	1	2	6	4	30.0959	1	1	1	1	1	148	2	11.7	3755	0	11.5	1300	250
300	5	2	6	2	35.0685	2	1	4	2	2	N	1	N	108	1	8.7	550	N
303	1	2	3	4	34.0411	1	1	2	1	1	73	2	12.7	3785	0	15.8	1644	250
304	1	1	5	2	29.2575	1	1	2	1	1	N	2	N	3683	0	N	1400	250
306	1	1	2	3	35.7699	2	1	3	1	2	67	2	N	3505	0	9.3	1800	250
312	1	2	6	4	39.1863	2	1	3	1	2	168	2	10.7	3714	0	11.3	1000	80
314	1	2	6	1	7.45753	1	1	3	1	2	N	2	N	3603	0	13.6	6615	250
315	5	2	6	2	33.1973	1	1	1	1	1	N	2	9.7	5	1	9.7	2000	N
316	1	2	3	4	35.9096	2	1	3	1	2	N	2	10.7	3786	0	14	900	250
317	1	2	6	4	26.1288	1	1	3	1	2	N	1	9.7	3783	0	9.7	900	250
318	1	1	6	1	1.90685	1	1	3	1	2	N	2	N	3482	0	11.6	6135	250
319	1	2	3	2	23.1863	1	1	3	1	2	80	2	N	3712	0	12	800	250
323	1	1	2	2	37.0329	2	1	3	1	2	31	2	10.7	3785	0	13.3	1600	250
324	5	1	5	1	39.7233	2	1	2	1	1	N	2	N	619	1	12.7	1600	N
325	5	1	1	4	47.2192	2	2	2	1	1	N	2	8.7	132	1	8.7	1540	N
331	1	1	3	2	31.3699	1	1	3	1	2	N	1	N	3650	0	12.5	336	250
332	1	1	2	4	39.4384	2	1	3	1	2	110	2	N	3630	0	11.9	1500	250
334	5	1	2	1	27.1342	1	1	3	1	2	N	1	10.7	552	1	10.7	740	N
337	1	1	6	1	7.19726	1	1	3	1	2	N	2	N	3336	0	13.7	7516	250
338	1	1	5	1	28.0795	1	1	3	1	2	25	2	11.7	3754	0	11.7	1100	250
340	1	2	5	4	41.1123	2	1	3	1	2	37	2	7.3	3749	0	11.6	370	80
342	1	2	6	2	28.1452	1	1	3	1	2	N	1	N	3729	0	12.7	560	250
343	1	2	6	1	6.30411	1	1	3	1	2	110	2	N	3701	0	11.2	3485	250
347	1	1	2	1	33.2603	1	1	3	1	2	N	1	N	3690	0	13.3	382	80
350	1	2	6	1	8.12877	1	1	3	1	2	73	2	N	3725	0	12.1	2808	250
352	1	2	4	4	42.2329	2	1	3	1	2	N	1	N	3701	0	14.2	1200	80
353	1	1	2	3	42.3918	2	1	3	1	2	234	1	N	3643	0	11.7	1300	250
355	5	1	2	4	46.2219	2	2	2	1	1	37	2	N	41	1	11.7	1700	N
357	1	1	1	2	35.1233	2	1	3	1	2	8	2	11.7	3761	0	13.7	640	250
359	5	1	5	2	39.2356	2	1	3	1	2	N	1	N	3219	1	13.3	1400	200
361	1	2	3	4	32.1397	1	1	3	1	2	131	2	N	3729	0	10.9	840	250
362	5	2	3	4	31.1288	1	1	3	1	2	214	2	N	3093	1	13.4	1650	N
364	1	2	6	2	32.2411	1	1	3	1	2	N	2	N	3690	0	11.7	1500	250
367	5	2	3	2	30.0849	1	1	4	2	2	14	2	11.7	624	1	6.7	1300	N
370	5	1	2	2	38.8219	2	1	3	1	2	358	1	N	1405	1	11.7	2400	N
371	1	1	2	2	37.9836	2	1	3	1	2	164	2	12.7	3789	0	12.8	1600	250
375	1	1	5	2	31.1973	1	1	2	1	1	85	2	N	3707	0	16.5	1000	250
378	1	1	2	2	44.1425	2	1	3	1	2	13	1	11.7	3733	0	10.6	800	80
379	1	2	6	2	39.6192	2	1	3	1	2	26	1	N	3557	0	10.8	800	250
380	1	2	6	2	26.3534	1	1	2	1	1	N	2	N	3298	0	10.9	1800	250
381	1	1	2	2	32.4301	1	1	3	1	2	105	1	N	3636	0	13.7	1400	250
382	1	2	6	1	5.16438	1	1	3	1	2	N	1	10.7	3727	0	10.7	2940	250
383	1	1	5	2	33.2	1	1	3	1	2	9	2	N	3708	0	12.9	800	250
388	1	1	6	2	37.3041	2	1	2	1	1	N	2	N	3684	0	12.7	800	250
390	1	1	2	1	31.0438	1	1	4	2	2	2	1	N	3736	0	14.6	N	250
393	1	2	6	1	16.2356	1	1	4	2	2	204	1	N	3662	0	13.2	1100	80
394	1	2	3	4	44.5753	2	1	3	1	2	N	2	N	3545	0	9.7	2900	250
397	7	1	2	1	26.1644	1	1	4	2	2	45	1	N	1049	1	10.7	N	N
400	1	2	6	4	46.6767	2	2	2	1	1	119	2	N	3509	0	10.2	600	80
401	1	1	3	2	34.0466	1	1	4	2	2	110	2	11.7	3736	0	17.1	600	250
402	1	1	4	2	31.0904	1	1	3	1	2	80	1	N	3719	0	10.6	1500	250
405	5	1	5	2	46.2822	2	2	3	1	2	43	2	N	67	1	12.7	1800	N
406	1	2	4	4	38.2877	2	1	3	1	2	215	1	N	3649	0	13.5	1800	250
407	1	2	6	1	7.28493	1	1	3	1	2	N	2	N	3662	0	13.4	3448	80
410	1	2	6	2	29.1014	1	1	3	1	2	106	2	12.7	3715	0	12	900	250
411	1	1	3	2	31.1014	1	1	3	1	2	12	2	N	3715	0	14.4	1600	250
413	7	2	4	3	26.1397	1	1	4	2	2	13	1	N	2151	1	9.1	700	N
416	1	2	1	3	34.1068	1	1	3	1	2	5	2	9.7	3714	0	13.5	800	250
419	5	1	2	1	33.1151	1	1	4	2	2	110	2	10.7	2952	1	16.1	600	80
422	1	2	3	4	37.1863	2	1	3	1	2	73	1	9.7	3704	0	12.2	1500	250
424	1	2	6	2	25.1288	1	1	3	1	2	55	2	6.7	3704	0	10.9	1300	250
426	1	2	6	1	17.2137	1	1	3	1	2	110	1	N	3671	0	12.1	1000	250
427	1	1	5	2	30.3644	1	1	4	2	2	168	1	N	3635	0	13.5	800	80
428	1	1	2	2	31.2822	1	1	3	1	2	N	2	N	3649	0	12.2	1100	250
429	1	1	2	2	39.1644	2	1	2	1	1	N	2	N	3694	0	11	2000	80
430	1	2	6	4	27.2822	1	1	2	1	1	154	2	N	3673	0	11.7	1000	250
432	1	2	6	4	46.1178	2	2	3	1	2	33	2	11.7	3713	0	11.7	1100	250
433	1	1	2	2	26.1589	1	1	3	1	2	162	2	10.7	3693	0	10.7	600	250
434	1	1	2	1	30.0521	1	1	3	1	2	9	1	11.7	3733	0	11.7	1200	250
438	1	1	2	2	50.2685	2	2	4	2	2	80	1	N	3659	0	11.5	500	250
441	1	2	5	2	35.1425	2	1	2	1	1	N	2	12.7	3701	0	11.8	400	80
444	1	1	2	1	30.2548	1	1	3	1	2	45	1	N	3664	0	14.4	1200	250
446	5	1	5	1	30.1671	1	1	3	1	2	102	1	N	22	1	10.7	450	N
447	5	1	2	1	27.2795	1	1	3	1	2	88	1	7.3	247	1	9.7	1000	N
449	6	1	4	1	33.1507	1	1	3	1	2	60	2	11.7	3129	1	13.6	1600	80
451	1	1	2	2	34.1123	1	1	2	1	1	N	2	N	3347	0	14.5	1900	250
452	5	2	3	4	37.1151	2	1	4	2	2	22	1	6.7	1876	1	6.7	600	N
457	1	1	4	2	29.1616	1	1	3	1	2	N	1	10.7	3691	0	10.6	1100	80
458	7	1	5	2	25.1945	1	1	4	2	2	37	1	N	65	1	N	400	N
460	1	1	1	2	35.2493	2	1	3	1	2	58	2	N	3662	0	13.3	900	250
461	5	2	3	2	30.1205	1	1	2	1	1	270	2	10.7	3370	1	9.3	1700	80
462	1	1	2	2	34.1151	1	1	3	1	2	5	2	11.7	3711	0	12.3	640	250
463	1	2	6	4	58.1288	2	2	3	1	2	N	2	11.7	3712	0	10.8	700	250
465	5	1	5	4	60.2	2	2	4	2	2	80	1	12.7	1424	1	12.7	500	N
467	1	2	3	2	31.1589	1	1	3	1	2	15	2	11.7	3694	0	11.4	500	250
469	1	2	5	2	21.2959	1	1	3	1	2	226	2	N	3642	0	10.8	2000	250
472	7	1	4	2	32.3562	1	1	3	1	2	39	2	N	3081	1	16.8	N	80
474	1	1	2	1	28.2986	1	1	3	1	2	124	1	N	3642	0	14.4	1700	250
475	1	2	6	1	10.2466	1	1	3	1	2	N	2	N	3657	0	13.8	3468	250
478	5	1	5	3	47.1397	2	2	3	1	2	6	2	8.7	173	1	8.7	1300	N
481	1	2	3	4	37.3288	2	1	3	1	2	131	2	N	3634	0	10.8	1200	250
483	1	2	6	4	31.2575	1	1	3	1	2	34	2	N	3658	0	14.1	1200	250
484	1	1	5	1	28.126	1	1	4	2	2	56	2	11.7	3705	0	12.5	1400	80
486	1	1	4	1	26.2795	1	1	4	2	2	39	1	N	3649	0	12.4	900	250
487	1	1	2	1	35.2822	2	1	4	2	2	31	1	N	3650	0	11.8	800	250
488	1	2	3	2	32.5342	1	1	1	1	1	N	2	N	3557	0	11.6	2600	250
490	1	1	1	1	42.189	2	1	3	1	2	53	2	11.7	3686	0	12.1	1900	250
492	5	2	3	4	48.1863	2	2	2	1	1	292	2	N	1779	1	11.1	900	N
493	1	1	2	2	39.2685	2	1	1	1	1	270	2	N	3656	0	13.9	1700	250
495	5	1	5	2	31.2274	1	1	4	2	2	N	2	10.7	18	1	10.7	440	N
499	5	1	6	1	9.37808	1	1	3	1	2	N	2	N	19	1	9.7	700	N
502	1	2	6	4	28.3507	1	1	3	1	2	88	1	11.7	3623	0	11	1053	250
504	5	1	2	2	41.2904	2	1	3	1	2	75	2	N	336	1	9.7	N	N
505	1	1	2	3	29.2548	1	1	3	1	2	131	2	N	3659	0	12.9	N	250
506	5	1	2	4	26.4055	1	1	4	2	2	75	1	N	1191	1	9.7	N	N
511	1	1	6	1	9.37534	1	1	2	1	1	N	2	N	3610	0	15.5	2796	250
515	1	2	1	3	30.2356	1	1	3	1	2	59	2	10.7	3666	0	13.2	1000	250
517	5	2	4	4	35.4164	2	1	3	1	2	80	1	N	1920	1	8.7	400	N
518	5	1	2	2	35.2192	2	1	3	1	2	80	2	10.7	868	1	10.7	2200	N
522	1	1	2	1	26.2712	1	1	4	2	2	46	1	N	3652	0	15	900	250
523	1	1	2	4	35.5863	2	1	2	1	1	N	2	N	3539	0	10.7	700	250
524	5	1	5	3	47.3233	2	2	3	1	2	15	1	N	62	1	10.7	1200	N
526	1	1	5	1	34.2521	1	1	3	1	2	110	2	12.7	3631	0	16.4	1400	80
527	1	2	4	4	33.9233	1	1	3	1	2	N	1	N	3386	0	13.1	N	250
530	5	1	1	1	23.1041	1	1	3	1	2	77	1	9.7	201	1	9.7	800	N
531	1	1	6	1	9.27945	1	1	4	2	2	10	2	N	3609	0	13.7	1559	250
532	1	1	2	1	25.8904	1	1	3	1	2	248	2	N	3390	0	12.5	1900	250
534	7	1	5	2	40.7534	2	1	3	1	2	30	2	N	2374	1	14.5	1000	100
537	1	1	2	4	48.3425	2	2	3	1	2	66	2	N	3600	0	12.7	N	250
538	5	2	4	4	39.8658	2	1	3	1	2	408	1	N	1708	1	8.7	2200	N
540	1	1	2	2	32.2466	1	1	3	1	2	51	2	N	3630	0	15.7	990	250
542	6	1	3	1	30.1534	1	1	3	1	2	121	2	16.7	2631	1	15.4	700	24860
544	5	1	2	2	33.2986	1	1	3	1	2	30	2	N	57	1	12.7	500	N
546	1	2	3	4	42.4685	2	1	2	1	1	N	2	N	3547	0	14.3	2004	250
547	1	2	6	2	26.2	1	1	4	2	2	42	1	N	3635	0	13.6	1200	250
550	5	2	6	1	8.48493	1	1	3	1	2	22	2	N	1793	1	3.8	6264	N
552	5	1	3	2	36.0986	2	1	4	2	2	7	2	9.7	86	1	9.7	379	N
553	1	2	6	2	38.1781	2	1	3	1	2	198	2	11.7	3645	0	12.6	800	250
554	1	1	2	2	32.1973	1	1	4	2	2	58	2	N	3636	0	12.6	1100	250
555	1	1	6	1	16.1836	1	1	2	1	1	102	2	N	3642	0	11	740	80
556	1	2	3	4	33.1945	1	1	4	2	2	150	1	N	3636	0	11.7	660	250
558	1	2	3	4	33.5973	1	1	2	1	1	N	1	N	3488	0	11.7	1100	250
561	1	1	2	1	26.1945	1	1	4	2	2	124	1	N	3630	0	14.9	N	250
562	1	1	2	1	32.2356	1	1	3	1	2	80	1	N	3616	0	14	600	250
564	1	2	3	4	35.274	2	1	4	2	2	107	2	N	3602	0	14.8	1100	250
565	1	2	4	2	33.126	1	1	3	1	2	249	2	9.7	3656	0	11.2	1500	250
567	5	1	2	3	27.8082	1	1	4	2	2	205	1	N	357	1	7.3	1100	N
570	1	1	3	2	42.2575	2	1	4	2	2	109	1	N	3609	0	11.4	540	80
571	7	1	2	2	31.1644	1	1	4	2	2	66	2	9.7	504	1	9.7	405	N
576	1	1	5	2	30.1671	1	1	3	1	2	128	1	10.7	3634	0	14.5	1100	250
578	5	1	4	1	30.2575	1	1	3	1	2	204	1	N	3006	1	14.1	1130	N
579	1	1	2	1	26.2356	1	1	3	1	2	146	1	N	3606	0	14.2	1908	250
583	1	1	2	1	34.1315	1	1	4	2	2	16	2	10.7	3645	0	14.3	1230	250
588	5	1	2	1	37.1753	2	1	3	1	2	30	1	N	79	1	N	528	N
595	1	1	4	1	33.2329	1	1	4	2	2	N	1	N	3610	0	16.5	1350	250
597	5	1	4	2	41.4164	2	1	4	2	2	11	1	N	839	1	10.7	592	N
603	1	2	3	4	51.1288	2	2	3	1	2	75	2	10.7	3636	0	12.2	1181	250
605	1	1	2	2	34.4247	1	1	3	1	2	N	1	N	3530	0	14.7	285	250
606	1	2	4	4	31.4603	1	1	3	1	2	51	2	N	3509	0	12.7	N	250
607	5	1	3	1	26.211	1	1	2	1	1	81	1	N	44	1	10.7	1544	N
608	1	1	6	1	2.10685	1	1	3	1	2	N	2	N	3251	0	13.9	8770	250
610	1	2	3	1	21.1753	1	1	2	1	1	30	2	12.7	3614	0	11.9	1112	250
612	1	2	3	4	41.2493	2	1	4	2	2	226	1	N	3579	0	8.7	2075	250
613	1	1	2	2	39.1151	2	1	3	1	2	106	2	N	3525	0	14.3	N	250
616	1	2	3	4	45.1644	2	2	4	2	2	80	1	10.7	3608	0	10.7	1265	250
623	1	2	3	2	28.1781	1	1	3	1	2	248	2	9.7	3593	0	9.1	1350	250
624	7	1	3	2	35.1425	2	1	4	2	2	30	1	10.7	139	1	10.7	1075	N
625	1	1	3	1	39.2219	2	1	3	1	2	139	2	N	3581	0	15.2	2849	250
626	5	2	6	3	41.1425	2	1	4	2	2	29	2	6.7	32	1	6.7	1335	N
627	1	2	6	3	27.2	1	1	3	1	2	189	1	N	3586	0	11.2	920	250
628	1	2	3	4	34.2	1	1	4	2	2	34	1	N	3588	0	12	2140	80
629	5	1	2	2	40.2	2	1	3	1	2	133	1	N	973	1	11.7	N	N
630	1	2	6	4	45.8493	2	2	2	1	1	277	2	N	3354	0	11	1140	80
632	1	1	4	1	32.2603	1	1	4	2	2	48	2	N	3565	0	13.3	2105	250
635	1	1	2	2	32.2027	1	1	3	1	2	73	1	N	3585	0	8.3	1770	250
637	7	2	4	2	50.274	2	2	2	1	1	197	2	N	1019	1	10.7	N	N
639	5	2	3	4	34.4274	1	1	3	1	2	N	1	N	424	1	N	1400	N
640	1	2	6	2	28.137	1	1	3	1	2	N	2	9.7	3607	0	12	695	250
642	1	2	6	1	8.36164	1	1	2	1	1	201	2	N	3473	0	13.2	4500	250
643	1	2	3	2	41.2603	2	1	2	1	1	159	2	N	3565	0	13.3	1135	250
644	1	1	2	2	31.2329	1	1	4	2	2	87	1	N	3586	0	12.3	1600	250
645	1	1	3	1	29.2466	1	1	3	1	2	234	2	N	3567	0	12.8	3300	693
648	7	1	4	2	35.0767	2	1	3	1	2	416	2	12.7	337	1	12.7	1278	N
650	1	1	5	1	35.1397	2	1	3	1	2	48	2	10.7	3606	0	14.2	N	250
652	5	1	2	4	30.2027	1	1	4	2	2	117	1	N	161	1	12.7	N	N
657	1	1	3	2	32.1589	1	1	4	2	2	80	1	N	3593	0	13.5	N	250
658	1	2	3	4	41.2466	2	1	2	1	1	196	2	N	3565	0	13.4	N	250
659	7	1	2	2	40.3644	2	1	2	1	1	187	2	N	3020	1	N	N	80
660	1	2	3	4	38.4082	2	1	2	1	1	178	2	N	3503	0	15.2	N	250
661	1	1	2	1	35.2137	2	1	3	1	2	39	1	N	3573	0	13.4	N	250
662	5	2	3	4	62.5753	2	2	3	1	2	139	1	N	719	1	8.7	N	N
663	1	1	4	1	37.2301	2	1	3	1	2	78	1	N	3564	0	15.5	1170	250
664	7	1	5	2	45.3589	2	2	2	1	1	46	2	N	14	1	8.7	1010	N
667	1	2	3	4	43.2219	2	1	3	1	2	11	2	N	3565	0	11.1	N	250
671	1	1	5	4	44.7068	2	1	3	1	2	412	2	N	3383	0	13.4	N	250
672	1	1	3	4	41.3151	2	1	2	1	1	200	2	N	3525	0	12.9	1554	250
673	1	1	4	2	31.6932	1	1	3	1	2	277	2	N	3383	0	14	N	250
675	1	2	3	2	43.1644	2	1	4	2	2	131	2	N	3579	0	11.2	N	326
676	1	1	3	2	27.3233	1	1	3	1	2	171	2	N	3517	0	12.6	N	250
677	1	2	3	2	21.3205	1	1	2	1	1	166	2	N	3517	0	13.1	N	250
678	1	1	2	1	25.4027	1	1	3	1	2	205	1	N	3484	0	13.6	N	250
682	1	1	3	2	40.1315	2	1	3	1	2	23	2	N	3586	0	14.9	N	250
683	1	2	6	4	51.5644	2	2	2	1	1	165	2	N	3431	0	13.2	N	80
687	1	2	6	1	6.21644	1	1	3	1	2	N	2	N	3547	0	14.9	5545	250
689	1	1	2	1	29.1589	1	1	2	1	1	49	2	12.7	3571	0	13.2	N	250
690	1	2	3	2	29.674	1	1	2	1	1	N	2	N	3383	0	14	N	250
692	5	1	2	1	29.1973	1	1	3	1	2	52	2	N	1549	1	12.7	1098	N
694	1	2	3	4	37.1534	2	1	2	1	1	114	2	9.7	3571	0	9.7	N	250
695	1	2	4	2	40.189	2	1	2	1	1	192	2	14.7	3558	0	13.7	N	250
700	1	1	2	2	32.1726	1	1	4	2	2	114	1	10.7	3561	0	15.5	N	250
704	5	1	3	1	47.2384	2	2	3	1	2	1545	1	N	2459	1	15.6	N	N
705	5	1	4	1	27.3808	1	1	3	1	2	150	1	N	408	1	18.3	N	N
709	5	1	5	1	46.1151	2	2	3	1	2	87	2	N	1769	1	14.2	N	N
710	5	1	5	2	39.1808	2	1	3	1	2	88	1	10.7	686	1	10.7	N	N
714	1	1	2	1	32.3315	1	1	3	1	2	160	1	N	3497	0	15.5	2407	80
716	1	1	3	1	23.1342	1	1	2	1	1	135	2	N	3565	0	15.1	N	250
718	1	1	2	2	32.2027	1	1	3	1	2	N	1	N	3543	0	13.8	936	80
721	1	2	3	4	31.2493	1	1	3	1	2	131	2	N	3524	0	10.7	N	250
725	5	1	4	2	32.1288	1	1	4	2	2	7	1	7.3	1329	1	7.3	N	N
726	1	1	2	2	32.1671	1	1	4	2	2	60	1	8.7	3553	0	15.5	N	250
727	1	1	6	1	2.32329	1	1	1	1	1	533	2	10.7	3489	0	9.8	5988	80
728	1	2	5	4	30.1151	1	1	4	2	2	11	1	6.7	3572	0	12	N	250
729	1	2	6	4	37.2411	2	1	4	2	2	91	1	N	3524	0	11.2	N	250
731	1	1	2	2	41.0712	2	1	3	1	2	161	2	14.7	3586	0	13.7	N	80
732	1	2	5	4	28.6137	1	1	3	1	2	54	2	N	3386	0	16.4	N	250
733	1	1	6	1	57.2959	2	2	4	2	2	13	1	N	3508	0	11.1	N	250
734	1	2	3	2	38.126	2	1	2	1	1	105	2	N	3565	0	12.6	N	80
736	1	2	3	4	33.2192	1	1	4	2	2	26	1	N	3525	0	12.6	N	250
737	5	1	2	2	40.2795	2	1	2	1	1	69	2	N	1505	1	N	N	N
738	1	2	1	4	46.2411	2	2	2	1	1	77	2	10.7	3519	0	11.8	N	250
740	5	1	2	2	45.7397	2	2	2	1	1	N	2	N	1526	1	9.7	N	N
742	1	1	3	2	42.2932	2	1	3	1	2	N	2	N	3498	0	13.1	N	250
743	1	1	2	2	30.1562	1	1	4	2	2	47	1	N	3544	0	14.7	N	250
744	5	1	4	2	30.2849	1	1	3	1	2	N	1	N	137	1	10.7	N	N
745	1	1	3	1	34.1205	1	1	4	2	2	58	1	8.7	3553	0	16.4	378	250
746	1	2	3	2	31.2493	1	1	3	1	2	51	2	N	3504	0	12.4	N	80
751	1	1	2	3	46.1644	2	2	3	1	2	106	2	N	3537	0	N	N	250
756	5	1	2	1	31.137	1	1	4	2	2	176	2	14.7	58	1	14.7	1582	N
757	1	2	4	4	32.1863	1	1	3	1	2	178	2	11.7	3522	0	11.8	N	250
758	1	1	2	2	31.2055	1	1	3	1	2	19	2	N	3519	0	14.1	N	250
759	1	2	3	4	36.5808	2	1	3	1	2	314	2	N	3378	0	13.5	1296	250
761	1	1	3	2	29.0959	1	1	3	1	2	139	2	11.7	3553	0	15.2	N	250
762	5	1	4	3	40.2164	2	1	4	2	2	106	2	N	1297	1	10.7	1782	N
765	1	1	3	2	30.1644	1	1	3	1	2	33	2	N	3523	0	14.5	N	151
766	1	2	3	4	28.8137	1	1	2	1	1	215	2	N	3285	0	13	N	250
767	1	1	4	2	32.0027	1	1	3	1	2	606	1	N	3243	0	14.7	1463	250
768	5	2	4	4	26.2055	1	1	3	1	2	176	2	N	1474	1	N	N	N
769	1	2	6	1	11.5342	1	1	3	1	2	143	1	N	3383	0	14.1	2703	250
772	5	1	2	1	38.6438	2	1	3	1	2	77	1	N	1088	1	6.7	395	N
773	5	1	6	1	4.28767	1	1	2	1	1	139	2	N	1465	1	N	2300	N
774	1	1	2	1	39.2	2	1	4	2	2	128	1	N	3509	0	11	N	250
776	1	2	6	3	35.6356	2	1	2	1	1	N	2	N	3349	0	11	N	250
782	7	2	4	3	28.6658	1	1	3	1	2	420	2	N	512	1	12.7	3348	N
783	1	1	4	2	32.2027	1	1	2	1	1	165	2	N	3502	0	16.9	190	250
786	1	1	1	2	41.263	2	1	3	1	2	32	1	N	3482	0	13.7	N	250
792	7	1	6	1	4.17534	1	1	3	1	2	93	2	N	3512	1	15.4	1862	200
793	1	1	6	1	15.1014	1	1	3	1	2	7	2	N	3532	0	N	N	250
794	1	2	1	2	34.7342	1	1	4	2	2	137	2	N	3300	0	12.4	N	250
796	1	1	2	2	31.3534	1	1	3	1	2	259	1	N	3440	0	12.6	N	250
798	5	2	4	3	27.3808	1	1	2	1	1	20	2	N	1037	1	8.1	N	N
799	1	1	2	1	26.0219	1	1	3	1	2	32	2	10.5	3558	0	13.7	N	413
803	7	2	5	2	29.8849	1	1	2	1	1	710	2	N	2206	1	11.3	N	500
805	1	2	6	4	23.3233	1	1	2	1	1	172	2	N	3442	0	11.6	N	80
807	5	2	3	4	56.211	2	2	4	2	2	18	1	N	373	1	6.7	N	N
808	5	1	2	3	35.6027	2	1	2	1	1	321	2	N	1504	1	10.7	1404	N
809	1	1	2	2	33.1753	1	1	3	1	2	171	2	11.7	3498	0	14.4	N	250
816	1	1	2	1	29.2329	1	1	4	2	2	68	1	N	3476	0	13.4	N	250
817	1	2	4	2	35.1342	2	1	3	1	2	N	1	N	3512	0	11.7	N	250
818	1	2	6	2	28.2247	1	1	2	1	1	174	2	N	3477	0	13.6	3864	80
819	1	2	5	4	49.8438	2	2	3	1	2	154	2	N	3252	0	15	2352	250
820	5	1	4	3	31.6192	1	1	4	2	2	N	2	N	329	1	10.7	787	N
821	1	2	1	4	40.2055	2	1	3	1	2	51	1	N	3482	0	N	1881	250
822	5	1	2	2	30.411	1	1	3	1	2	N	2	N	1934	1	11.7	3765	N
824	1	1	2	4	40.1452	2	1	3	1	2	57	2	11.7	3503	0	14.4	N	250
826	1	2	4	2	37.2384	2	1	3	1	2	239	2	N	3469	0	12.8	N	250
828	1	1	3	1	35.2493	2	1	4	2	2	95	2	N	3463	0	N	N	250
829	1	1	4	2	32.1342	1	1	3	1	2	80	2	8.7	3502	0	13.7	N	250
831	1	1	4	1	41.2274	2	1	3	1	2	79	1	8.7	3468	0	11.7	N	N
832	7	1	4	2	29.1863	1	1	4	2	2	44	2	9.7	80	1	9.7	N	N
834	1	1	2	1	32.4712	1	1	4	2	2	44	1	N	3376	0	10.9	N	80
835	5	2	4	2	40.4932	2	1	3	1	2	358	1	N	881	1	9.9	N	N
841	1	2	3	1	31.2384	1	1	4	2	2	24	2	N	3460	0	10.2	N	250
842	1	2	6	4	53.1014	2	2	3	1	2	73	2	10.7	3503	0	13.3	N	250
846	1	1	6	1	14.0329	1	1	3	1	2	200	2	N	3371	0	14.7	4176	250
848	1	2	6	2	31.7945	1	1	3	1	2	158	2	N	3462	0	15.3	751	489
849	1	2	1	2	47.0356	2	2	3	1	2	65	1	N	3378	0	8.7	N	250
850	1	2	6	1	17.7123	1	1	3	1	2	161	2	10.7	3489	0	13.4	N	250
852	1	1	4	2	31.2329	1	1	3	1	2	331	2	N	3302	0	12.7	N	250
859	7	2	4	2	33.7836	1	1	4	2	2	88	2	N	218	1	9.7	544	N
860	1	1	4	1	22.8082	1	1	3	1	2	77	1	N	3455	0	14.1	N	250
861	1	1	4	2	27.1425	1	1	4	2	2	13	2	10.7	3481	0	10.7	N	250
862	1	2	3	2	27.1753	1	1	3	1	2	N	1	N	3322	0	12.1	N	250
863	1	1	5	1	27.2384	1	1	2	1	1	78	2	N	3446	0	13.6	N	80
865	1	1	2	2	42.7726	2	1	4	2	2	63	2	11.7	3473	0	11.7	N	250
867	1	1	2	2	31.8603	1	1	2	1	1	34	2	N	3438	0	10	N	250
868	5	1	2	2	37.1507	2	1	3	1	2	88	2	9.7	144	1	9.7	N	N
871	5	1	2	1	29.8219	1	1	3	1	2	66	2	N	78	1	N	N	N
874	7	2	6	4	24.7178	1	1	3	1	2	157	2	10.7	2388	1	9.3	858	810200
876	1	1	4	1	31.7644	1	1	4	2	2	253	2	N	3473	0	15.2	N	250
877	5	2	3	2	42.8685	2	1	3	1	2	44	2	N	59	1	12.7	N	N
879	1	1	2	1	33.3644	1	1	3	1	2	322	2	N	3385	0	10.9	N	250
880	5	1	2	2	35.1507	2	1	3	1	2	61	2	12.7	166	1	12.7	N	N
883	5	2	6	2	39.8795	2	1	2	1	1	152	2	N	805	1	10.7	3080	N
885	1	2	4	2	45	2	2	3	1	2	199	2	N	3391	0	12.6	2413	250
886	1	1	6	1	7.05479	1	1	3	1	2	N	1	N	3361	0	13.1	1864	80
887	5	1	2	1	31.0247	1	1	4	2	2	N	1	N	264	1	10.7	N	N
889	5	1	2	2	32.9945	1	1	3	1	2	36	1	N	5	1	10.7	1276	N
890	5	2	3	3	41.789	2	1	3	1	2	21	2	9.7	260	1	9.7	1495	N
891	7	1	2	2	44.7644	2	1	3	1	2	189	2	11.7	756	1	11.7	571	N
892	1	2	4	2	35.7644	2	1	1	1	1	343	2	11.7	3474	0	13.7	1254	80
896	1	1	2	1	31.3671	1	1	4	2	2	307	1	N	3369	0	N	4480	250
898	1	1	4	2	38.4247	2	1	3	1	2	200	1	N	3350	0	14.3	537	250
904	1	2	4	3	31.0822	1	1	2	1	1	142	2	N	3357	0	12.8	N	250
905	1	1	4	2	28.0795	1	1	3	1	2	17	2	N	3357	0	15	N	250
906	1	2	4	2	26.0795	1	1	1	1	1	190	2	N	3357	0	10.7	917	80
907	1	1	2	1	27.2986	1	1	2	1	1	227	2	N	3277	0	15	2498	250
908	1	1	2	1	29.8685	1	1	2	1	1	15	2	N	3435	0	13.1	N	80
909	1	1	2	1	27.1534	1	1	3	1	2	43	2	N	3445	0	15.4	584	80
911	1	1	2	2	29.8986	1	1	3	1	2	159	1	N	3424	0	11.8	1464	250
912	7	1	4	2	31.1178	1	1	3	1	2	30	1	10.7	30	1	10.7	252	N
913	1	1	2	1	38.2658	2	1	4	2	2	30	2	N	3292	0	14.3	1454	80
915	1	2	3	4	37.2466	2	1	2	1	1	N	2	N	3299	0	13.1	N	250
917	5	1	5	3	35.8712	2	1	4	2	2	33	1	N	1568	1	N	N	N
919	1	1	6	2	27.2575	1	1	4	2	2	122	1	N	3397	0	16.1	N	250
920	5	1	2	1	44.3068	2	1	3	1	2	100	1	N	1335	1	14.6	N	N
921	1	1	2	1	28.9534	1	1	4	2	2	7	1	N	3404	0	15.1	N	N
922	1	2	3	4	43.5288	2	1	2	1	1	94	2	N	3305	0	12.5	N	250
926	1	1	3	2	35.8192	2	1	4	2	2	98	1	N	3454	0	15.3	N	250
931	5	1	2	1	28.0055	1	1	3	1	2	110	2	N	1184	1	N	N	N
932	1	2	6	2	33.2795	1	1	3	1	2	N	2	N	3286	0	10	N	250
936	5	1	2	1	25.989	1	1	4	2	2	39	1	N	108	1	12.7	N	N
945	1	2	6	1	7.01096	1	1	3	1	2	183	2	N	3377	0	11	3364	250
946	5	2	3	4	47.8849	2	2	4	2	2	68	2	9.7	52	1	9.7	N	N
947	5	2	4	4	33.0055	1	1	3	1	2	73	1	N	865	1	9.7	N	N
950	1	2	6	4	46.0575	2	2	2	1	1	161	2	N	3370	0	11	N	250
955	1	1	3	2	43.0192	2	1	4	2	2	124	1	N	3383	0	13.5	2741	250
958	5	1	1	2	42.9589	2	1	4	2	2	23	2	8.7	28	1	8.7	N	N
964	1	1	3	2	28.0877	1	1	4	2	2	19	2	10.7	3431	0	12.8	N	80
969	1	1	2	2	29.1644	1	1	3	1	2	442	1	N	3327	0	14.1	N	134
970	1	2	3	2	31.0411	1	1	4	2	2	34	2	N	3372	0	12.2	N	250
971	1	2	1	2	33.0877	1	1	3	1	2	66	2	N	3356	0	13.2	N	250
972	1	2	1	2	37.1123	2	1	2	1	1	70	2	N	3348	0	11.1	N	250
979	5	1	2	4	52.1507	2	2	3	1	2	154	2	N	1499	1	12.7	1855	N
980	7	1	1	4	54.2685	2	2	3	1	2	34	1	N	509	1	10.7	771	N
981	1	1	2	1	32.0082	1	1	4	2	2	263	1	N	3384	0	13.7	N	250
982	6	1	1	3	38.011	2	1	3	1	2	112	2	N	1617	1	N	N	N
983	1	1	3	2	31.0795	1	1	3	1	2	152	1	N	3358	0	13.7	N	250
985	1	2	3	4	44.126	2	1	3	1	2	150	2	N	3344	0	11	N	250
989	7	1	2	2	40.0904	2	1	3	1	2	36	2	N	75	1	6.7	828	N
991	1	1	4	4	34.0356	1	1	3	1	2	62	2	N	3375	0	14.1	684	N
992	1	1	3	1	21.9452	1	1	3	1	2	6	2	6	3405	0	17	N	250
997	1	1	2	2	32.0904	1	1	4	2	2	42	1	N	3354	0	13.8	N	250
999	1	1	4	3	28.2493	1	1	3	1	2	223	2	N	3357	0	16.2	N	250
1003	1	1	2	2	33.0877	1	1	3	1	2	8	2	N	3361	0	13.6	732	250
1009	1	2	6	2	29.263	1	1	3	1	2	226	1	N	3344	0	14	N	80
1016	1	2	6	2	41.3616	2	1	2	1	1	208	2	N	3263	0	13.4	N	250
1019	5	2	6	2	41.3507	2	1	4	2	2	372	1	N	1883	1	9.5	N	N
1020	1	1	2	2	31.0795	1	1	4	2	2	62	1	N	3363	0	12.5	N	250
1028	5	2	3	4	57.274	2	2	4	2	2	N	2	N	311	1	N	N	N
1030	1	2	6	1	9.04658	1	1	3	1	2	N	2	N	3370	0	14	3328	250
1031	1	1	2	2	31.1014	1	1	4	2	2	87	1	N	3355	0	13.4	N	250
1032	5	1	2	2	40.9479	2	1	4	2	2	N	1	9.7	36	1	9.7	N	N
1033	1	1	2	2	36.0822	2	1	4	2	2	80	1	6.7	3363	0	6.7	N	80
1036	7	1	4	2	26.189	1	1	4	2	2	153	2	N	1174	1	15.5	N	N
1037	1	2	4	2	34.0822	1	1	4	2	2	161	1	7.3	3363	0	12.3	N	250
1038	1	2	3	2	35.0986	2	1	3	1	2	263	2	N	3357	0	8	N	250
1040	5	2	6	2	36.1918	2	1	4	2	2	N	1	N	490	1	7.3	N	N
1043	1	1	5	4	42.2575	2	1	3	1	2	204	1	N	3341	0	18	N	250
1044	1	1	2	2	38.1041	2	1	3	1	2	124	1	8.7	3356	0	11.5	N	250
1046	5	1	6	1	29.063	1	1	3	1	2	N	2	N	713	1	12	N	N
1047	5	1	3	2	27.0767	1	1	4	2	2	N	1	N	209	1	9.7	N	N
1048	1	2	6	4	53.2521	2	2	3	1	2	220	2	N	3306	0	9.6	N	250
1049	5	2	3	4	37.2959	2	1	3	1	2	N	1	N	185	1	12.7	836	N
1051	1	2	3	2	30.1726	1	1	4	2	2	N	1	N	3329	0	11.1	1350	250
1052	5	1	4	1	22.2329	1	1	3	1	2	N	2	N	5	1	12.7	N	N
1054	5	2	4	4	33.2548	1	1	4	2	2	N	1	N	25	1	8.7	N	N
1057	1	1	2	3	39.1726	2	1	3	1	2	208	2	N	3326	0	14.6	N	80
1058	1	2	4	2	31.126	1	1	3	1	2	197	2	9.7	3341	0	11.7	N	250
1061	1	1	2	2	30.1205	1	1	3	1	2	183	2	10.7	3343	0	14.1	N	80
1062	1	1	5	2	33.2137	1	1	3	1	2	N	1	N	3330	0	16	1028	80
1064	1	1	2	3	37.1836	2	1	4	2	2	343	1	N	3322	0	11.2	N	250
1067	1	1	2	2	35.2192	2	1	4	2	2	358	2	N	3292	0	14.5	N	250
1068	1	1	4	1	23.3425	1	1	3	1	2	175	1	N	3244	0	11.4	N	250
1075	1	1	3	2	44.2	2	1	4	2	2	N	1	N	3301	0	15.3	2552	250
1076	1	1	2	2	25.1507	1	1	3	1	2	256	2	N	3315	0	17.2	2567	250
1077	1	1	2	1	32.2	1	1	4	2	2	N	1	N	3298	0	15	1621	80
1079	1	1	2	2	45.3425	2	2	3	1	2	N	1	N	3250	0	12.6	N	250
1087	1	2	6	1	7.12055	1	1	3	1	2	N	2	9.7	3326	0	11	5017	352800
1088	1	1	2	2	30.0795	1	1	4	2	2	N	1	9.7	3343	0	15.4	794	250
1091	1	2	3	4	37.2466	2	1	3	1	2	110	1	N	3284	0	13.6	N	250
1094	1	1	4	2	41.1123	2	1	3	1	2	116	2	17	3334	0	14.4	N	250
1097	1	1	2	1	28.189	1	1	3	1	2	N	2	N	3302	0	13.7	900	80
1100	1	1	4	1	37.3123	2	1	3	1	2	N	2	N	3260	0	14.7	N	250
1104	1	1	4	2	31.1836	1	1	3	1	2	161	2	N	3309	0	10.9	346	250
1105	1	2	4	2	33.3288	1	1	3	1	2	44	1	N	3257	0	11.3	N	80
1119	7	2	4	2	24.937	1	1	4	2	2	139	1	8.7	673	1	8.7	2228	N
1123	6	2	4	2	36.0603	2	1	4	2	2	37	2	N	770	1	8.7	N	N
1136	7	1	2	2	35.3233	2	1	2	1	1	796	2	N	205	1	12.7	1588	N
1144	5	1	2	1	30.2575	1	1	4	2	2	N	1	N	77	1	9.7	103	N
1146	6	1	2	2	34.9863	2	1	3	1	2	635	2	0.7	465	1	0.7	3204	N
1147	1	2	6	4	23.1534	1	1	3	1	2	329	2	N	3287	0	14.4	N	250
1148	1	2	3	4	26.2411	1	1	3	1	2	N	1	N	3256	0	11.4	2200	250
1149	1	1	3	4	38.0301	2	1	3	1	2	N	2	14.7	3350	0	12.4	N	336
1150	7	1	4	2	44.1863	2	1	4	2	2	95	1	N	55	1	6	483	N
1154	5	1	3	2	35.0904	2	1	4	2	2	N	2	10.7	308	1	10.7	N	N
1157	7	1	2	3	30.2904	1	1	3	1	2	N	2	N	1800	1	11.7	826	N
1158	1	1	5	2	28.2548	1	1	4	2	2	N	1	N	3264	0	N	707	250
1165	1	2	3	4	52.0795	2	2	4	2	2	N	2	N	3321	0	15	560	250
1176	5	1	2	2	47.1479	2	2	3	1	2	N	2	10.7	1345	1	10.7	1058	N
1179	1	1	6	1	5.21096	1	1	3	1	2	241	2	N	3266	0	14.1	4064	250
1187	1	2	3	4	33.0082	1	1	4	2	2	N	1	N	3272	0	12.5	995	250
1191	7	1	2	3	24.9781	1	1	4	2	2	N	2	12.7	1266	1	12.7	2580	N
1195	5	1	4	2	35.0411	2	1	3	1	2	N	2	N	56	1	8.7	1242	N
1199	1	2	4	4	33.1781	1	1	3	1	2	N	1	N	3257	0	11.2	1505	250
1202	1	2	3	4	43.1041	2	1	4	2	2	N	1	N	3243	0	10.4	1004	250
1207	1	1	3	2	55.0795	2	2	2	1	1	168	2	N	3251	0	14.7	N	927
1209	7	1	3	1	34.1808	1	1	4	2	2	N	2	9.7	2884	1	14	891	80
1212	1	1	3	2	33.0658	1	1	3	1	2	N	2	N	3251	0	12.7	1270	250
1217	1	1	2	1	38.2055	2	1	4	2	2	610	1	N	3251	0	13.1	703	250
1220	1	2	3	4	28.0411	1	1	3	1	2	N	2	N	3258	0	11.7	1768	250
1223	1	1	2	1	31.074	1	1	4	2	2	N	2	11.7	3294	0	15.1	N	250
1225	1	1	4	2	34.0822	1	1	3	1	2	124	1	9.7	3245	0	9.7	323	250
1228	5	2	6	1	3.0411	1	1	3	1	2	N	2	11.7	33	1	11.7	N	N
1290	1	1	2	2	38.9726	2	1	4	2	2	N	2	10.7	3252	0	10.7	1005	250
1292	1	2	6	1	8.95342	1	1	3	1	2	N	1	10.7	3252	0	10.7	6270	80
1319	1	1	2	4	29.8301	1	1	4	2	2	N	2	8.7	3242	0	14.3	504	250
K10	1	1	2	2	35.7808	2	1	3	1	2	N	2	N	3833	0	16.8	1300	250
K11	1	1	4	4	40.4603	2	1	4	2	2	N	2	N	3952	0	15.3	900	80
K12	1	2	6	4	37.4575	2	1	3	1	2	N	2	N	3952	0	11.7	1500	250
K13	1	1	6	4	43.463	2	1	3	1	2	N	2	N	3951	0	11.9	1000	250
K14	1	2	3	3	34.2932	1	1	4	2	2	N	2	8.7	4011	0	10.4	500	80
K15	1	2	6	4	35.8904	2	1	4	2	2	N	2	N	3793	0	11.3	1300	250
K16	5	1	2	1	26.274	1	1	4	2	2	N	2	8.7	2684	1	12	1900	N
K17	1	1	2	2	33.8329	1	1	3	1	2	N	1	N	3814	0	10.5	900	250
K18	5	1	4	4	35.811	2	1	3	1	2	N	2	N	1881	1	4.3	1025	N
K19	1	2	6	4	29.3205	1	1	3	1	2	N	2	10.7	4000	0	13.2	1100	80
K23	1	1	3	2	39.8986	2	1	3	1	2	N	2	N	3791	0	16.3	1500	80
K32	1	1	3	2	32.411	1	1	1	1	1	N	1	N	3602	0	N	2100	250
K37	5	2	3	4	50.3233	2	2	3	1	2	308	1	N	186	1	N	N	N
K38	5	2	6	2	38.1096	2	1	3	1	2	110	2	N	3231	1	16.1	N	200
K41	5	1	2	1	34.274	1	1	3	1	2	N	2	N	778	1	N	N	N
K47	1	1	3	2	39.1808	2	1	4	2	2	175	1	N	3653	0	11.1	1300	80
K48	1	1	2	1	24.1233	1	1	3	1	2	73	1	N	3649	0	16.8	N	200
K49	6	1	3	2	28.063	1	1	3	1	2	213	2	N	701	1	N	N	N
K51	1	1	3	4	47.2082	2	2	3	1	2	224	1	N	3609	0	11.1	N	250
K52	1	1	3	4	41.1863	2	1	3	1	2	22	1	N	3590	0	15.5	N	80
K53	1	2	6	3	35.211	2	1	3	1	2	212	1	N	3548	0	12.8	N	250
K56	5	1	2	2	27.1644	1	1	4	2	2	104	1	N	693	1	N	N	N
K57	6	2	6	4	28.1644	1	1	4	2	2	234	1	N	3042	1	12.1	N	200
K58	1	2	6	4	45.1233	2	2	3	1	2	36	1	N	3545	0	13.3	N	250
K59	1	2	6	2	33.4712	1	1	4	2	2	N	2	N	3542	0	12.1	N	250
K6	5	1	4	1	28.5123	1	1	3	1	2	N	2	11.7	1317	1	11.7	800	N
K60	7	2	6	4	70.8548	2	2	2	1	1	N	2	N	1483	1	N	N	N
K61	5	2	6	2	32.2329	1	1	3	1	2	N	1	N	177	1	N	N	N
K62	1	1	2	2	34.1205	1	1	3	1	2	58	1	7.3	3499	0	14	396	250
K69	1	2	4	4	29.8356	1	1	3	1	2	321	2	N	3408	0	12.5	1068	250
K7	5	1	2	2	32.5863	1	1	3	1	2	N	2	N	1060	1	N	1500	N
K71	6	2	6	3	27.0438	1	1	4	2	2	N	1	8.7	830	1	8.7	2636	N
K75	1	1	2	2	73.3589	2	2	3	1	2	N	1	7.3	3264	0	13.1	520	250
K8	5	2	4	1	27.0438	1	1	3	1	2	N	1	N	17	1	N	700	N
K9	7	1	2	1	25.3178	1	1	4	2	2	N	2	N	1315	1	N	1000	N
L1	6	2	4	2	27.0849	1	1	3	1	2	135	1	N	881	1	8.7	N	N
L10	1	2	4	4	37.1973	2	1	3	1	2	N	2	N	3306	0	12.6	1137	250
L2	5	2	6	4	59.0055	2	2	2	1	1	251	2	N	331	1	N	N	N
L3	1	2	3	2	38.0521	2	1	3	1	2	208	2	N	3370	0	13.1	N	250
S10	5	2	3	4	42.6438	2	1	1	1	1	329	2	N	1358	1	N	N	N
S11	5	1	2	2	31.0986	1	1	2	1	1	30	2	11.7	28	1	11.7	202	N
S13	5	1	2	2	40.789	2	1	3	1	2	117	2	11.7	41	1	11.7	1502	N
S15	1	2	4	2	29.7397	1	1	3	1	2	167	2	6.7	3482	0	11.5	3814	250
S16	5	2	1	4	74.8055	2	2	4	2	2	N	1	N	29	1	N	N	N
S2	5	1	4	1	35.0658	2	1	3	1	2	N	2	N	90	1	N	N	N
S24	1	2	3	4	34.1233	1	1	3	1	2	248	2	N	3343	0	12.9	1519	250
S25	1	2	6	4	27.1726	1	1	4	2	2	844	1	N	3344	0	9.3	N	80
S29	5	2	6	1	15.0877	1	1	4	2	2	33	1	7.3	5	1	7.3	319	N
S3	1	1	2	1	29.411	1	1	2	1	1	N	2	11.7	3494	0	12.6	1164	80
S30	1	2	6	4	54.1041	2	2	2	1	1	241	2	10.7	3316	0	12.1	N	250
S7	1	1	2	1	32.1562	1	1	3	1	2	88	2	11.7	3532	0	14.1	1055	250

## Sheet: 385
UniqueKey	no1	N2_Sex	N5_WHO_stage_entry	N7_Height	N8_Weight	N9_BMI_entry	cd4init2	cd4group	N12response_d4T_3TC_NVP	N12response_d4T_3TC_EFV	N12response_AZT_3TC_NVP	N12response_AZT_3TC_EFV	N12response_Other_ARV_Regimen	N13_History_TB	N15_Current_Weight	current bmi	N18_Profession	N18b_Other_Profession	N19_Frequency_Smoking	N20_Frequency_Alcohol	N16_1stBloodPressure	N17_2ndBloodPressure	BP BTH HIGH	N3_Ethnicity	N22_CD4_At_Exam	N23_Creatinine_Clearance	N24_Viral_Load	N27_ALAT	N28_Cholesterol	HDL	LDL	N29_Triglycerides	N30_Fasting_Serum_Glucose	N31_RandomSerumGlucose	glu	N25_HCVAntibody	HCV vl	HCV geno	N26_HbsAg	N33a_MyocardialInfarction	N33b_Date_MI_Diagnosis	N24c_MI_Treatment	N34a_CoronaryArteryDisease	N34b_Date_CAD	N34c_CAD_Treatment	N35a_CongestiveHeartFailure	N35b_Date_HeartFailure	N35c_HeartFailure_Treatment	N36a_Hypertension
370	2015-07-01	2 - Female	3	156	35	14.38			Yes	No	No	No		3	44	18.0802	6		1	5	120	80		1	520	51.7	935 plus und	22.36	191.3	49.5	69.34	362.3	R	99	OK	2			2	2			2			2			2
109	2015-07-01	2 - Female	3	146	36	16.8	168	199	Yes	No	No	No		3	37	17.3579	11	Gardener	1	5	100	60		1	595	28.26	841 plus und	18.71	NA	NA	NA	NA	R	95	OK	2			2	2			2			2			2
11	2015-07-01	1 - Male	3	164	55	20.4	155	199	No	Yes	No	No		1	55	20.4491	6		4	4	120	80		1	496	48.88	553 plus und	16.4	169.3	40.7	96.7	159.5	81	NA	OK	2			2	2			99			2			1
323	2015-07-01	1 - Male	3	179	65	20	223	200	Yes	No	No	No		3	81.5	25.4362	6		1	4	100	70		3	688	129.16	251 plus und	NA	157.6	19.96	47.32	450.6	NA	NA	NA	2			2	2			2			2			2
156	2015-07-01	1 - Male	2	165	67	24	168	199	Yes	No	No	No		3	64.5	23.6915	11	Gardener	1	4	125	75		3	352	46.98	9672	16.44	180.2	33.06	70.02	385.6	159	221	D	2			2	2			2			2			2
53	2015-07-01	1 - Male	3	165	65	23			Yes	No	No	No		1	79	29.0174	6		2	5	135	90	1	1	462	73.46	2593	35.76	190.2	28.41	103.49	291.5	R	112	OK	2			2	2			2			2			1
354	2015-07-01	1 - Male	2	156	29	11.9	102	199	Yes	No	No	No		3	55	22.6003	11	Farmer	1	4	130	80		1	668	95.99	1120	16.33	133.1	31.39	60.51	206	91	NA	OK	2			2	2			2			2			99
340	2015-07-01	1 - Male	3	166	51	18.5	234	200	Yes	No	No	No		3	53.5	19.415	6		2	4	120	80		1	812	90.48	693	7.46	130.4	28.65	56.77	224.9	96	NA	OK	2			2	2			2			2			2
357	2015-07-01	1 - Male	3	163	47	17.6	62	199	Yes	No	No	No		3	48	18.0662	3		2	2	120	90	1	1	438	67.4	292	45.08	141.2	45.26	48.98	234.8	100	NA	pre	2			2	2			2			2			2
295	2015-07-01	1 - Male	2	158	49	19.6	15	199	Yes	No	No	No		3	50	20.0288	6		1	4	110	70		1	589	68.1	270	47.95	160.4	26.03	99.27	175.5	96	NA	OK	1	1	NA	2	2			2			2			2
290	2015-07-01	2 - Female	3	153	40	17	65	199	No	Yes	No	No		1	46.5	19.8642	6		1	5	120	80		2	245	55.28	253	29.76	194.5	28.85	140.91	123.7	88	NA	OK	2			2	99			99			2			2
355	2015-07-01	1 - Male	2	162	55	20.9	83	199	Yes	No	No	No		3	52	19.8141	11	Gardener	2	4	140	80	1	1	470	66.89	251	9.53	126.7	40.98	70.84	74.4	63	F	OK	2			2	2			2			2			1
175	2015-07-01	1 - Male	3	170	59	20.4			No	Yes	No	No		1	78.5	27.1626	6		2	4	120	80		1	280	106.07	250	31.84	211.5	38.12	98.9	372.4	78	NA	OK	NA			NA	2			99			2			2
68	2015-07-01	1 - Male	3	170	59	20.4	66	199	No	Yes	No	No		3	64	22.1453	11	Seller	2	2	120	80		1	229	72.04	250	16.27	214.1	44.83	104.75	322.6	134	115	D	2			1	2			2			2			2
60	2015-07-01	1 - Male	3	154	45	18	124	199	No	Yes	No	No		1	48	20.2395	6		2	4	120	80		1	361	81	250	28.54	90.89	37.94	42.278	53.36	115	NA	pre	1	1	NA	2	2			2			2			1
13	2015-07-01	1 - Male	4	160	48	18.7	64	199	Yes	No	No	No		1	57.5	22.4609	7		1	3	110	70		1	597	65.49	250	20.57	162.6	25.67	104.03	164.5	90	NA	OK	2			2	2			2			2			2
386	2015-07-01	1 - Male	3	157	46	18.6			No	Yes	No	No		1	52	21.0962	11	Farmer	2	3	120	70		4	368	73	250	42.65	NA	NA	NA	NA	R	108	OK	2			2	2			2			2			2
298	2015-07-01	1 - Male	4	171	31	10.6	98	199	No	Yes	No	No		1	48.5	16.5863	6		1	4	110	80		1	790	68.12	250	52.16	76.18	29.35	7.95	273.9	99	NA	OK	2			NA	2			2			2			2
17	2015-07-01	1 - Male	3	154	44	18.5	12	199	Yes	No	No	No		1	55	23.1911	11	Farmer	1	4	130	80		1	265	22.86	250	26.29	199.8	47.19	68.01	423	R	423	D	2			2	2			2			2			1
377	2015-07-01	1 - Male	4	156	44	18.1	175	199	No	Yes	No	No		1	46	18.902	11	Driver	2	4	90	50		1	157	46.37	250	56.04	120.4	35.59	66.854	889.78	R	210	D	2			2	2			2			2			1
41	2015-07-01	1 - Male	3	164	50	18	124	199	No	Yes	No	No		1	61.5	22.8659	11	Gardener	1	5	120	80		1	356	54.28	250	14.18	197	23	92.8	406	102	NA	pre	2			2	2			2			2			1
12	2015-07-01	2 - Female	3	162	71	27.1			Yes	No	No	No		3	71.5	27.2443	6		1	5	130	80		1	382	53.84	250	14.4	182.2	47.7	112.58	109.6	67	NA	OK	2			2	2			2			99			1
301	2015-07-01	1 - Male	4	160	45	17.5	19	199	Yes	No	No	No		3	55	21.4844	11	electricity line (staff)	1	5	110	80		1	721	47.99	250	31.02	146.6	18.75	79.95	239.5	83	NA	OK	2			2	2			2			2			2
288	2015-07-01	1 - Male	4	170	54	18.6	253	200	Yes	No	No	No		3	65	22.4913	11	Gardener	2	4	120	80		1	294	74.08	250	37.48	143.8	48.71	20.89	371	R	121	OK	1	1	1	2	2			2			2			2
162	2015-07-01	1 - Male	3	173	49	16.3			Yes	No	No	No		1	57	19.0451	6		2	4	120	80		1	379	86.8	250	17.7	192.4	29.67	103.59	295.7	95	NA	OK	1	NA	NA	2	2			2			2			2
239	2015-07-01	1 - Male	3	168	55	19.5	53	199	Yes	No	No	No		3	59	20.9042	11	Farmer	2	5	100	60		1	499	61.15	250	28.35	108	45.02	10.96	260.1	R	95	OK	2			2	2			2			2			2
229	2015-07-01	1 - Male	3	158	45.5	18.2			Yes	No	No	No		3	53	21.2306	1		1	4	120	70		1	287	64.25	250	20.93	NA	NA	NA	NA	R	94	OK	2			2	2			2			2			2
363	2015-07-01	2 - Female	3	158	54	21.6	248	200	Yes	No	No	No		3	67	26.8386	6		1	5	90	60		1	251	106.07	250	14.41	195.2	31.17	127.69	181.7	95	NA	OK	2			2	99			99			99			2
80	2015-07-01	2 - Female	3	153	46	19.6			Yes	No	No	No		3	50	21.3593	11	Government staff	1	5	130	80		1	1370	57.5	250	13.94	283	58.18	185.82	195	78	NA	OK	2			1	2			2			2			1
150	2015-07-01	2 - Female	3	158	48	19.2			Yes	No	No	No		3	50	20.0288	9		1	5	110	70		1	391	47.95	250	12.55	160.7	37.59	108.32	73.91	94	NA	OK	2			2	2			2			2			2
300	2015-07-01	2 - Female	2	140	58	29.6	161	199	Yes	No	No	No		3	60	30.6122	9		1	5	100	70		1	835	59.3	250	14.84	187.7	33.8	132.7	105.5	84	NA	OK	2			2	2			2			2			2
94	2015-07-01	1 - Male	3	154	48	20			Yes	No	No	No		3	49	20.6612	4		2	3	95	60		1	297	46.99	250	42.38	128.2	37.73	56.77	168.5	77	NA	OK	2			2	2			2			2			2
226	2015-07-01	1 - Male	3	180	54	16.6	116	199	Yes	No	No	No		3	56	17.284	11	Gardener	1	4	110	70		1	832	74.68	250	4.02	191.9	38.37	54.57	494.8	88	NA	OK	2			2	2			2			2			2
224	2015-07-01	2 - Female	1	144	34	16.3	226	200	Yes	No	No	No		3	38	18.3256	6		1	5	90	60		1	496	46.35	250	25.95	144.9	30.77	86.53	138	103	NA	pre	2			2	2			2			99			2
107	2015-07-01	1 - Male	2	170	54	18.7	200	200	Yes	No	No	No		3	54	18.6851	1		1	4	130	100	1	1	170	41.97	250	16	150.4	37.08	56.88	282.2	92	NA	OK	2			2	2			2			2			1
259	2015-07-01	1 - Male	3	165	41.5	15.2	106	199	Yes	No	No	No		3	52.5	19.2837	11	Farmer	2	4	110	70		1	249	42.56	250	19.94	126.3	52.1	63.706	52.47	90	NA	OK	2			1	2			2			2			2
312	2015-07-01	1 - Male	2	165	48	17.6	34	199	Yes	No	No	No		3	42	15.427	9		1	4	100	60		1	135	36.34	250	45.04	NA	NA	NA	NA	R	93	OK	2			1	2			2			2			2
65	2015-07-01	1 - Male	2	166	59	21.4			No	Yes	No	No		1	70	25.4028	11	Computer Shop	1	4	110	80		1	442	62.13	250	15.97	182.6	29.13	82.13	356.7	98	F	OK	2			2	2			99			2			2
189	2015-07-01	1 - Male	2	170	54.5	18.8	135	199	Yes	No	No	No		1	61.5	21.2803	11	Taxi Driver	1	4	120	80		1	516	89.66	250	27.33	194.9	23.93	143.91	135.3	86	NA	OK	2			2	2			2			2			2
16	2015-07-01	1 - Male	4	174	46	15.2			Yes	No	No	No		1	71	23.4509	11	Taxi Driver	1	5	120	80		1	953	126.69	250	53.66	194.9	23.64	123.96	236.5	98	NA	OK	2			2	2			2			2			2
183	2015-07-01	2 - Female	3	153	32.5	13.8	189	199	No	Yes	No	No		1	49	20.9321	11	Future light volunteer	1	5	100	80		1	535	63.09	250	18.83	180.9	70.14	98.988	58.86	81	NA	OK	2			2	2			2			2			2
188	2015-07-01	2 - Female	3	147	31	14.3	212	200	No	Yes	No	No		1	32	14.8086	11	Gardener	1	5	110	75		4	625	40.07	250	22.65	181.3	53.37	69.28	110.1	91	NA	OK	2			2	2			2			2			1
106	2015-07-01	1 - Male	3	168	68	24	164	199	No	No	Yes	No		1	65	23.03	11	Tailor	1	4	110	80		1	508	55.4	250	59.83	230.6	28.54	61	705.3	168	NA	D	2			2	2			2			2			2
209	2015-07-01	1 - Male	4	169	45	15.8	110	199	Yes	No	No	No		3	68.5	23.9838	6		1	4	130	80		1	488	73.7	250	30.18	144.8	35	67.38	212.1	93	112	OK	2			2	2			2			2			2
129	2015-07-01	2 - Female	1	154	45	18.9	134	199	Yes	No	No	No		3	55	23.1911	6		1	5	110	70		1	1028	81.59	250	53.72	222	27.93	160.16	169.3	141	NA	D	2			2	2			2			2			2
210	2015-07-01	2 - Female	3	163	48	18			No	Yes	No	No		1	46.5	17.5016	9		1	5	80	50		1	543	65.17	250	39.86	NA	NA	NA	NA	R	86	OK	2			2	99			1	2011-01-28	2	2			2
181	2015-07-01	1 - Male	4	167	38	13.6			No	Yes	No	No		1	54	19.3625	11	Farmer	1	5	100	70		1	515	67.67	250	25.61	132.4	36.51	87.73	40.82	80	NA	OK	2			2	2			2			2			2
121	2015-07-01	1 - Male	3	153	64	27.3	504	200	Yes	No	No	No		3	61.5	26.2719	6		1	4	130	80		1	1188	49.82	250	21.28	230.5	37.03	149.01	222.3	NA	NA	NA	2			2	2			2			2			1
76	2015-07-01	1 - Male	3	162	50	19	73	199	No	Yes	No	No		1	50	19.052	6		2	4	120	80		1	283	57.4	250	18.13	193.6	39.86	141.892	59.24	88	NA	OK	2			2	2			2			2			2
203	2015-07-01	1 - Male	2	173	57	19.1			Yes	No	No	No		1	60	20.0474	11	Gardener	1	4	120	70		3	673	90.25	250	22.88	195.1	57.42	116.6	105.4	99	NA	OK	2			2	2			2			2			2
141	2015-07-01	2 - Female	3	157	43.5	17.6	108	199	No	Yes	No	No		1	55.5	22.5161	9		1	5	140	100	1	1	666	66.75	250	78.2	199.8	28.56	133.18	190.3	91	NA	OK	2			2	2			2			2			1
322	2015-07-01	1 - Male	3	165	41	15.1	110	199	No	Yes	No	No		1	49.5	18.1818	11	Taxi Driver	1	1	120	80		1	486	41.02	250	28.09	194.9	81.61	92.73	102.8	91	NA	OK	2			2	2			2			2			2
134	2015-07-01	1 - Male	4	164	45	16.7	37	199	No	Yes	No	No		1	54.5	20.2632	11	Taxi Driver	1	4	100	60		1	349	48.65	250	34.79	102	27.39	44.63	149.9	88	NA	OK	2			2	2			2			2			2
27	2015-07-01	1 - Male	3	164	57	21	80	199	No	Yes	No	No		1	58	21.5645	11	Gardener	2	4	120	80		1	486	65.13	250	15.94	185.1	25.81	101.81	287.4	R	443	D	2			2	99			99			2			2
74	2015-07-01	1 - Male	4	164	50	18.6			No	Yes	No	No		1	68	25.2826	4		4	3	120	80		1	651	92.61	250	60.82	NA	NA	NA	NA	R	208	D	2			2	2			2			2			2
358	2015-07-01	2 - Female	3	152	46	19.9	80	199	Yes	No	No	No		1	49	21.2084	6		1	5	100	55		1	578	84.4	250	21.71	126.7	50.48	60.31	79.56	86	NA	OK	2			2	2			2			2			2
137	2015-07-01	1 - Male	3	164	46	17.1	14	199	No	Yes	No	No		1	53.5	19.8914	6		2	4	110	80		1	328	60.1	250	40.1	100	24.79	52.45	113.8	86	NA	OK	2			1	2			2			2			2
373	2015-07-01	1 - Male	3	159	52	20.5			No	Yes	No	No		1	50.5	19.9755	6		2	4	120	80		1	465	70.65	250	20.42	151.3	53.72	79.94	88.17	129	NA	D	2			2	2			2			2			2
326	2015-07-01	1 - Male	3	164	59	21	307	200	No	Yes	No	No		1	54	20.0773	9		2	4	130	70		1	1017	37.09	250	16.49	192.2	59.89	104.65	138.3	90	NA	OK	NA			2	2			2			2			2
208	2015-07-01	1 - Male	3	166	68	24.6	18	199	No	Yes	No	No		1	75.5	27.3988	3		1	5	130	90	1	1	532	87.74	250	48.16	NA	NA	NA	NA	R	119	OK	1	NA	NA	2	2			2			2			2
207	2015-07-01	2 - Female	3	151	42	18.4	27	199	No	Yes	No	No		1	52	22.806	11	Future light volunteer	1	5	140	100	1	1	861	50.22	250	29.52	238.6	27.64	163.74	236.1	102	NA	pre	2			2	2			2			2			1
139	2015-07-01	1 - Male	3	158	48	19.2	9	199	No	Yes	No	No		1	52	20.83	6		2	1	130	80		1	345	59.23	250	17.96	212.3	77.36	112.02	114.6	94	NA	OK	2			1	2			2			2			2
55	2015-07-01	2 - Female	3	154	26	10	110	199	No	Yes	No	No		1	42	17.7096	9		1	5	100	60		1	778	72.43	250	48.37	145.2	29.84	108.35	60.02	71	NA	OK	NA			NA	2			2			2			2
237	2015-07-01	2 - Female	4	160	37	14	107	199	Yes	No	No	No		3	47	18.3594	11	Tailor	1	5	100	60		1	493	80.72	250	10.56	133.6	37.25	86.116	51.17	88	NA	OK	2			2	2			2			2			2
194	2015-07-01	1 - Male	3	172	54	18.2	100	199	No	Yes	No	No		1	55.5	18.7601	4		2	4	100	60		1	1174	81.32	250	51.62	78.9	46.68	8.36	119.3	81	NA	OK	1	1	1	1	2			2			2			2
197	2015-07-01	2 - Female	3	149	29	13	44	199	No	Yes	No	No		1	48	21.6206	11	Gardener	1	5	120	80		1	1013	68.29	250	14.68	149.3	40.92	84.34	120.2	84	NA	OK	2			2	2			2			2			2
195	2015-07-01	1 - Male	3	165	49	17.9	234	200	No	Yes	No	No		1	46	16.8962	6		1	4	110	80		1	609	69.45	250	25.1	136.6	35.1	57.72	118.9	95	NA	OK	2			2	2			2			2			2
112	2015-07-01	2 - Female	3	163	45	16.9	215	200	No	Yes	No	No		1	53	19.9481	6		1	5	100	60		1	929	67.09	250	105	197	33.58	146.484	84.68	89	NA	OK	2			2	2			2			2			2
119	2015-07-01	2 - Female	3	157	44	17.8	73	199	No	Yes	No	No		1	51.5	20.8933	11	Future light volunteer	1	5	130	90	1	1	834	63.95	250	24.33	211.5	38.21	149.97	116.6	87	NA	OK	2			2	2			2			2			2
166	2015-07-01	2 - Female	3	150	48	21	328	200	Yes	No	No	No		3	50	22.2222	6		1	5	150	90	1	1	929	65.83	250	NA	163.6	25.3	116.32	109.9	57	NA	OK	2			2	2			2			2			1
200	2015-07-01	2 - Female	4	144	22	10.6	204	200	No	Yes	No	No		1	50	24.1127	9		1	5	110	60		1	429	NA	250	16.49	NA	NA	NA	NA	R	106	OK	2			2	2			2			2			2
105	2015-07-01	1 - Male	3	169	38	13.3	168	199	No	Yes	No	No		1	44	15.4056	11	Art	2	4	120	70		1	907	65.75	250	27.59	182.2	36.62	119.56	130.1	84	NA	OK	2			2	99			99			2			2
72	2015-07-01	2 - Female	4	151	36	15.8			Yes	No	No	No		3	43	18.8588	11	MPG staff	1	5	110	80		1	608	69.22	250	18.28	259	56.59	182.01	102.5	86	F	OK	1	1	1	2	2			2			2			2
263	2015-07-01	2 - Female	2	148	46	21	192	199	Yes	No	No	No		3	51	23.2834	6		1	5	120	70		1	654	57.38	250	22.72	300.3	30.07	242.37	139.3	93	NA	OK	2			2	2			2			2			2
220	2015-07-01	1 - Male	3	161	49	18.9	133	199	No	Yes	No	No		1	48	18.5178	6		1	4	110	70		1	261	60.88	250	28.28	172.3	20.37	133.8	90.64	98	NA	OK	2			1	2			2			2			2
228	2015-07-01	1 - Male	3	160	55	21.4	39	199	No	Yes	No	No		1	62.5	24.4141	6		1	4	130	90	1	1	766	63.61	250	21.25	104	47.12	18.68	191	141	104	D	2			2	2			2			2			2
221	2015-07-01	1 - Male	3	168	44	15.5			No	Yes	No	No		1	56	19.8413	11	Driver	1	4	110	70		1	519	80.57	250	13.66	312.5	14.71	50.61	174	96	NA	OK	2			2	2			2			2			2
7	2015-07-01	1 - Male	2	165	57	20.9	59	199	Yes	No	No	No		3	57	20.9366	6		1	4	150	90	1	1	250	40.81	250	37.39	150.6	22.39	89.35	194.3	100	NA	pre	1	1	3	2	2			2			2			1
361	2015-07-01	1 - Male	3	159	44	17.4	88	199	Yes	No	No	No		1	49	19.3821	11	Gardener	2	4	110	70		1	169	56.55	250	30.41	257.4	43.25	92.43	608.6	83	NA	OK	2			2	2			2			2			2
199	2015-07-01	1 - Male	4	172	50	16.9	31	199	No	Yes	No	No		1	50	16.901	6		2	4	130	80		1	310	60.56	250	24.6	NA	NA	NA	NA	R	120	OK	2			2	2			2			2			2
223	2015-07-01	1 - Male	2	162	47	17.9	57	199	No	Yes	No	No		1	64	24.3865	11	Mantainance boat	1	4	140	80	1	1	751	NA	250	97.76	212.4	92.1	78.8	204.2	97	NA	OK	2			2	2			2			2			2
100	2015-07-01	1 - Male	4	155	31.5	13.1	124	199	No	Yes	No	No		1	51	21.2279	1		1	4	90	60		1	854	59.44	250	18.83	142.2	34.46	84.7	115.2	79	NA	OK	2			2	2			2			2			2
57	2015-07-01	1 - Male	3	163	48	18	45	199	No	Yes	No	No		1	47.5	17.878	9		1	4	150	90	1	1	230	60.01	250	54.72	NA	NA	NA	NA	R	178	H	1	NA	NA	2	2			2			2			1
201	2015-07-01	1 - Male	3	162	51	19.4	109	199	No	Yes	No	No		1	62.5	23.815	6		2	3	130	80		1	365	71.43	250	35.5	187.2	26.83	98.39	309.9	R	84	OK	2			2	2			2			2			2
238	2015-07-01	1 - Male	3	168	38	13.4	128	199	No	Yes	No	No		1	53	18.7783	6		1	4	120	70		4	606	64.61	250	54.24	132.7	34.82	147.32	101	80	NA	OK	2			1	2			2			2			2
341	2015-07-01	2 - Female	3	148	55	25.1			Yes	No	No	No		3	65.5	29.9032	9		1	5	120	80		1	529	95.51	250	18.74	179.2	123.6	14.9	203.4	87	102	OK	2			2	2			2			2			2
240	2015-07-01	2 - Female	3	161	40	15.4	42	199	No	Yes	No	No		1	50	19.2894	6		1	5	110	85		1	438	69.56	250	NA	178.2	50.12	90.44	188.2	138	103	D	2			2	2			2			2			2
247	2015-07-01	2 - Female	3	152	40	17.3	226	200	No	Yes	No	No		1	57	24.6711	6		1	5	130	90	1	1	957	83.96	250	28.64	252.1	32.33	140.35	396.1	126	NA	D	2			2	2			2			2			1
251	2015-07-01	2 - Female	3	154	43	18.1	80	199	No	Yes	No	No		1	45	18.9745	6		1	5	120	90	1	1	827	74.34	250	306.6	125.8	25.9	69.68	151.1	80	NA	OK	2			2	2			2			2			1
347	2015-07-01	2 - Female	3	146	40	18.8	34	199	No	Yes	No	No		1	50	23.4566	6		1	5	110	70		1	667	56.97	250	30.58	173.8	35.59	120.254	89.78	75	NA	OK	2			2	2			2			2			2
338	2015-07-01	1 - Male	3	159	55.5	21.9	87	199	No	Yes	No	No		1	57	22.5466	11	Clerk in a bus station	1	5	130	90	1	1	766	80.02	250	37.32	202.7	36.12	109.66	284.6	91	NA	OK	1	NA	NA	2	2			2			2			2
260	2015-07-01	1 - Male	3	163	42	15.8	78	199	No	Yes	No	No		1	49	18.4425	11	Carpenter	1	4	100	70		1	398	49.35	250	60.2	NA	NA	NA	NA	R	92	OK	1	1	3	2	2			2			2			2
187	2015-07-01	2 - Female	3	152	40	17.3	26	199	No	Yes	No	No		1	50	21.6413	6		1	5	110	70		1	898	62.9	250	13.7	189.9	38.39	130.81	103.5	66	NA	OK	2			2	2			2			2			2
236	2015-07-01	1 - Male	3	171	52	17.8	80	199	No	Yes	No	No		1	57	19.4932	6		2	5	120	80		1	483	97.04	250	23.62	175.3	62.48	90.44	111.9	75	NA	OK	2			2	2			2			2			2
250	2015-07-01	1 - Male	3	170	49	16.9	121	199	No	Yes	No	No		1	56	19.3772	6		2	4	130	80		1	285	77.03	250	16.07	185.9	41.48	118.44	129.9	85	NA	OK	2			2	2			2			2			2
245	2015-07-01	1 - Male	3	161	40	15.4	205	200	No	Yes	No	No		1	44	16.9747	11	Gardener	1	5	120	80		1	346	63.57	250	23.75	131.6	55.55	64.6	57.23	84	NA	OK	2			2	2			2			2			2
283	2015-07-01	2 - Female	2	161	46	17.9	174	199	Yes	No	No	No		3	52.5	20.2538	9		1	5	100	60		1	556	69.15	250	50.69	NA	NA	NA	NA	R	86	OK	2			2	2			2			2			2
287	2015-07-01	1 - Male	2	166	58	21	78	199	Yes	No	No	No		3	58.5	21.2295	11	Farmer	2	4	120	80		1	349	67.53	250	54.1	155.9	27.02	63.02	329.3	88	NA	OK	2			2	2			2			2			2
264	2015-07-01	2 - Female	4	153	39	16.6	11	199	No	Yes	No	No		1	53	22.6409	11	Tailor	1	5	100	70		1	516	62.92	250	36.75	130.9	36.79	58.25	179.3	97	NA	OK	2			2	2			2			2			2
337	2015-07-01	1 - Male	4	171	59	20.1	63	199	Yes	No	No	No		3	52.5	17.9542	6		2	4	110	80		1	196	64.8	250	27.5	155	38.1	99.92	84.9	NA	NA	NA	2			2	2			2			2			2
127	2015-07-01	1 - Male	4	171	52	17.7	46	199	No	Yes	No	No		1	56.5	19.3222	6		2	2	100	60		1	399	97.22	250	30.38	129.3	43.2	66.304	98.98	NA	NA	NA	2			2	2			2			2			2
118	2015-07-01	1 - Male	4	174	61	20.1	60	199	No	Yes	No	No		1	66.5	21.9646	11	Gardener	1	4	110	80		1	578	62.47	250	38.44	181.2	37.76	130.714	63.63	75	NA	OK	2			2	2			2			2			2
10	2015-07-01	2 - Female	1	158	61	24.4	36	199	Yes	No	No	No		3	71	28.441	11	Tailor	1	5	140	90	1	1	627	84.92	250	21.41	244.1	46.84	175.76	107.5	98	NA	OK	2			2	2			2			2			2
33	2015-07-01	1 - Male	3	164	51	18.9	80	199	No	Yes	No	No		1	57	21.1927	11	Gardener	1	3	120	80		1	293	131.12	250	52.4	NA	NA	NA	NA	R	125	OK	2			1	99			99			99			2
274	2015-07-01	1 - Male	3	159	45	17.8	47	199	No	Yes	No	No		1	51	20.1733	3		4	5	105	75		1	816	57.62	250	53.11	131.9	24.11	42.99	324	93	91	OK	1	1	1	2	2			2			2			2
381	2015-07-01	2 - Female	3	160	46	17.9	22	199	No	Yes	No	No		1	65	25.3906	9		1	5	130	90	1	1	399	77.17	250	23.65	NA	NA	NA	NA	R	97	OK	2			2	2			2			2			2
382	2015-07-01	2 - Female	3	154	32	13.49	36	199	No	Yes	No	No		1	51	21.5045	6		1	5	130	85		1	1064	49.94	250	25.91	246.1	36.37	159.69	250.1	108	NA	pre	2			2	2			2			2			2
316	2015-07-01	2 - Female	2	150	34	15.1	108	199	No	Yes	No	No		1	42	18.6667	9		1	5	120	80		1	529	71.53	250	34.58	141.3	119.6	8.39	66.55	82	NA	OK	1	NA	NA	2	2			2			2			1
182	2015-07-01	1 - Male	2	172	52	17.5	160	199	No	Yes	No	No		1	52	17.5771	1		2	2	90	60		1	552	62.67	250	69.36	84.99	26.11	30.74	140.7	59	NA	OK	1	NA	NA	2	2			2			2			2
211	2015-07-01	2 - Female	2	165	63	23.1	190	199	Yes	No	No	No		1	57	20.9366	6		1	5	110	80		2	944	63.93	250	39.84	186.1	22.4	106.62	285.4	121	NA	pre	2			2	2			2			2			2
317	2015-07-01	1 - Male	4	153	37	15.8	128	199	No	Yes	No	No		1	40.5	17.301	11	Mason	2	2	100	70		1	528	58.2	250	21.13	176.1	44.2	97.15	173.7	92	NA	OK	2			2	2			2			2			2
282	2015-07-01	1 - Male	3	173	46	15.4	68	199	No	Yes	No	No		1	63	21.0498	1		2	4	110	70		1	293	74.42	250	432.5	157.9	52.93	92.134	64.18	92	NA	OK	1	NA	NA	2	2			2			2			2
277	2015-07-01	1 - Male	3	156	41	16	32	199	No	Yes	No	No		1	45	18.4911	11	Gardener	2	5	100	70		1	496	32.28	250	26.49	123	31.07	70.47	107.3	93	82	OK	2			2	2			2			2			2
284	2015-07-01	2 - Female	3	158	36.5	14.6	51	199	No	Yes	No	No		1	46	18.4265	11	Gardener	1	5	140	90	1	1	369	53.46	250	18.33	118.2	34.53	57.65	130.1	99	NA	OK	2			2	2			2			2			2
242	2015-07-01	2 - Female	3	154	43	18.1	150	199	No	Yes	No	No		1	42	17.7096	6		1	5	125	80		1	243	65.58	250	23.3	161.2	59.6	84.508	85.46	108	NA	pre	2			1	2			2			2			1
230	2015-07-01	2 - Female	2	154	50	21.1	16	199	No	Yes	No	No		1	51	21.5045	9		1	5	110	70		1	588	85.72	250	15.6	360	53.62	53.98	126	92	NA	OK	2			2	2			2			2			2
296	2015-07-01	1 - Male	3	166	51	18.5	44	199	No	Yes	No	No		1	53	19.2336	6		2	4	150	90	1	1	381	39.74	250	62.12	149.7	29.12	94.1	132.4	115	NA	pre	1	1	3	2	2			2			2			1
286	2015-07-01	1 - Male	3	162	42	16	77	199	No	Yes	No	No		1	51	19.433	11	Mason	1	4	120	80		1	361	89.01	250	47.32	181.7	46.45	118.93	81.57	94	NA	OK	2			2	2			2			2			2
232	2015-07-01	2 - Female	2	151	46	20.1	111	199	No	Yes	No	No		1	55	24.1217	11	Gardener	1	5	100	60		1	579	89.56	250	58.79	115.6	32.62	38.7	108.4	86	NA	OK	2			1	2			2			2			2
248	2015-07-01	1 - Male	4	162	36	13.7	13	199	No	Yes	No	No		1	43.5	16.5752	9		1	4	100	60		1	202	45.03	250	13.88	NA	NA	NA	NA	R	89	OK	2			2	2			2			2			1
151	2015-07-01	1 - Male	3	166	45	16.3	208	200	Yes	No	No	No		3	44	15.9675	9		1	4	120	80		1	291	65.15	250	31	NA	NA	NA	NA	R	96	OK	1	1	1	2	2			99			2			1
334	2015-07-01	1 - Male	3	172	53	17.9	183	199	Yes	No	No	No		3	62.5	21.1263	6		1	3	110	80		1	565	69.98	250	32.12	142.9	49.65	NA	120.8	85	NA	OK	2			2	2			2			2			2
103	2015-07-01	1 - Male	3	158	43	17.2	200	200	No	Yes	No	No		1	52	20.83	6		2	4	150	70	1	1	764	75.51	250	20.45	187.3	64.41	85.43	68.66	R	73	OK	2			2	2			2			2			1
93	2015-07-01	1 - Male	3	162	39	14.8			No	Yes	No	No		1	56	21.3382	6		1	2	120	80		1	697	64.96	250	210.4	168.8	40.42	102.7	128.4	115	102	pre	2			2	2			2			2			1
158	2015-07-01	2 - Female	4	160	40	15.6	354	200	No	Yes	No	No		1	51	19.9219	6		1	5	110	70		1	335	88.96	250	15.51	179	37.32	115.88	129	89	NA	OK	2			2	2			2			2			2
132	2015-07-01	1 - Male	3	165	50	18	159	199	No	Yes	No	No		1	52	19.1001	4		2	4	100	60		1	322	51.4	250	24.53	NA	NA	NA	NA	R	86	OK	2			2	2			2			2			2
359	2015-07-01	1 - Male	3	159	41	16.2	42	199	No	Yes	No	No		1	65	25.711	2		1	5	125	90	1	1	707	90.33	250	36.58	181.9	54	91.3	183	83	NA	OK	2			2	2			2			2			2
227	2015-07-01	1 - Male	3	160	52	20.3	110	199	Yes	No	No	No		3	69	26.9531	11	Make up artist	1	4	120	80		1	587	86.85	250	38.62	NA	NA	NA	NA	R	109	OK	2			2	2			2			2			2
310	2015-07-01	1 - Male	4	160	41	16	7	199	No	Yes	No	No		1	58	22.6562	6		2	4	110	70		1	818	62.88	250	23.71	NA	NA	NA	NA	R	92	OK	2			2	2			2			2			2
123	2015-07-01	2 - Female	3	148	41.5	18.9			No	Yes	No	No		1	43.5	19.8594	11	Manual work at Thailand	1	5	90	60		1	582	61.1	250	14.91	123.1	30.12	73.08	99.5	87	NA	OK	2			2	2			2			2			2
147	2015-07-01	1 - Male	3	161	49	18	87	199	No	No	No	No	EFV only	1	61	23.533	6		1	5	120	80		1	516	41.75	250	27.98	180	25.31	56.09	403	R	134	H	2			2	2			2			2			1
50	2015-07-01	2 - Female	4	153	29	12.3	91	199	No	Yes	No	No		1	46.5	19.8642	9		1	5	100	60		1	790	71.57	250	25.36	160.1	27.06	48.02	425.1	95	NA	OK	2			2	2			2			2			2
193	2015-07-01	1 - Male	3	160	43	16.7	9	199	Yes	No	No	No		3	50	19.5312	9		1	4	90	60		1	301	47.65	250	18.53	171.4	34.16	116.46	103.9	80	NA	OK	2			2	2			2			2			2
345	2015-07-01	1 - Male	4	166	44	15.9	80	199	No	Yes	No	No		1	53.5	19.415	11	Farmer	2	5	110	70		1	476	86.14	250	51.19	NA	NA	NA	NA	NA	NA	NA	2			2	2			2			2			2
302	2015-07-01	1 - Male	3	159	42	16.8	237	200	No	Yes	No	No		1	43.5	17.2066	2		2	5	110	80		1	607	53.16	250	44.89	140.6	49.18	72.4	95.06	82	100	OK	2			2	2			2			2			2
171	2015-07-01	1 - Male	3	167	56	20.1	152	199	No	Yes	No	No		1	68	24.3824	11	Mechanic	1	4	110	80		1	433	78.75	250	22.3	226.2	45.28	153.48	137.2	138	83	H	2			2	2			2			2			2
303	2015-07-01	1 - Male	4	156	41	16.8	263	200	No	Yes	No	No		1	46	18.902	6		2	4	120	70		1	205	50.23	250	39.36	133.6	18.61	82.15	164.2	88	NA	OK	1	1	1	2	2			2			2			2
47	2015-07-01	2 - Female	2	146	42.5	19.9	154	199	Yes	No	No	No		3	43	20.1726	11	Tailor	1	5	110	80		1	521	54.57	250	18.3	250.7	44.01	165.79	204.5	88	NA	OK	2			2	2			2			2			2
170	2015-07-01	1 - Male	3	171	49	16.9	124	199	No	Yes	No	No		1	56	19.1512	6		2	4	150	80	1	1	495	85.61	250	49.37	129.2	50.93	73.02	65.5	91	NA	OK	1	NA	NA	2	2			2			2			1
169	2015-07-01	1 - Male	4	160	40	15.6	62	199	No	Yes	No	No		1	56.5	22.0703	6		1	4	140	90	1	1	245	45.19	250	18.74	157.7	25.46	74.82	287.1	90	NA	OK	2			2	2			2			2			2
309	2015-07-01	2 - Female	2	155	54	22.5	215	200	Yes	No	No	No		3	78.5	32.6743	6		1	5	120	80		1	1070	116.16	250	57.06	297.5	53.22	210.32	169.8	183	NA	D	2			2	2			99			99			2
61	2015-07-01	2 - Female	3	145	35	16.6			Yes	No	No	No		1	35	16.6468	9		1	5	110	70		1	397	29.61	250	20.67	NA	NA	NA	NA	R	144	H	2			2	2			2			2			2
28	2015-07-01	2 - Female	2	148	42	19.2	200	200	Yes	No	No	No		3	48.5	22.1421	11	Tailor	1	5	110	70		1	162	71.24	250	15.7	138.3	53.84	64.3	100.8	84	NA	OK	2			2	2			2			2			1
145	2015-07-01	1 - Male	3	169	50	17.5	204	200	No	Yes	No	No		1	60	21.0077	11	Government staff	2	4	100	60		1	874	69.91	250	7.93	NA	NA	NA	NA	R	138	H	2			2	2			2			2			2
136	2015-07-01	2 - Female	3	151	45	19.7			No	Yes	No	No		1	57.5	25.2182	9		1	5	110	70		1	619	68.17	250	36.75	161.6	23.53	119.416	93.27	59	NA	OK	2			2	2			2			2			2
320	2015-07-01	1 - Male	4	155	39	16.2	161	199	No	Yes	No	No		1	52	21.6441	9		1	4	110	80		1	927	39.78	250	27.9	83.4	27.47	10.87	334	R	96	OK	2			2	2			2			2			1
153	2015-07-01	1 - Male	4	156	38	15.6	343	200	No	Yes	No	No		1	45	18.4911	6		2	4	110	70		1	462	19.72	250	55.65	NA	NA	NA	NA	R	106	OK	1	1	NA	2	2			99			2			2
305	2015-07-01	2 - Female	3	158	48	19.2			Yes	No	No	No		3	71	28.441	6		1	5	110	70		1	571	83.43	250	28.72	198.5	30.37	103.75	321.9	106	NA	pre	2			2	2			2			2			2
144	2015-07-01	1 - Male	3	161	45	17.4			No	Yes	No	No		1	50	19.2894	11	Police	1	4	110	70		2	292	68.1	250	36.81	226.9	50.01	136.91	199.9	91	NA	OK	2			2	2			2			2			1
332	2015-07-01	1 - Male	3	157	59	23.9			No	Yes	No	No		1	85	34.4842	11	Gardener	1	4	160	100	1	1	418	64.36	250	102.9	206.1	31.36	142.5	161.2	R	203	D	2			2	2			2			2			1
90	2015-07-01	1 - Male	3	153	46	19.6			Yes	No	No	No		1	50	21.3593	1		2	4	120	80		3	385	85.12	250	63.41	170.6	48.99	92.69	144.6	85	98	OK	2			1	2			2			2			2
192	2015-07-01	2 - Female	3	121	17.5	11.9	143	199	No	Yes	No	No		1	39	17.3333	9		1	3	90	70		1	533	50.49	250	33.92	199.5	39.27	146.36	69.35	83	NA	OK	2			1	2			2			2			2
38	2015-07-01	2 - Female	3	156	38.5	15.8	110	199	No	Yes	No	No		1	60.5	24.8603	6		1	5	120	80		1	611	87.5	250	30.37	185.3	36.28	129.74	96.38	92	101	OK	2			2	2			2			2			2
267	2015-07-01	1 - Male	3	164	56	20.8	139	199	Yes	No	No	No		3	77	28.6288	1		4	4	130	80		1	598	101.96	250	139.9	NA	NA	NA	NA	R	174	H	2			NA	2			2			2			2
364	2015-07-01	2 - Female	4	151	45	19.7			No	Yes	No	No		1	43	18.8588	6		1	5	110	70		1	505	76.27	250	111.4	114.6	28.48	76.532	47.94	80	NA	OK	1	1	3	2	2			2			2			2
293	2015-07-01	1 - Male	4	157	48	19.4	95	199	Yes	No	No	No		1	49.5	20.082	6		2	4	130	90	1	1	369	62.24	250	23.6	120.2	79.38	21.41	97.04	90	NA	OK	2			2	2			2			2			1
285	2015-07-01	1 - Male	3	158	42.5	17	606	200	No	Yes	No	No		1	41.5	16.6239	11	Thai lotery	2	4	130	90	1	1	1025	41.19	250	21.72	148.2	35.57	70.45	210.9	R	162	H	2			2	2			2			2			1
291	2015-07-01	2 - Female	3	150	25.5	11.3	161	199	Yes	No	No	No		3	44	19.5556	11	teacher	1	5	100	70		1	532	74.9	250	24.64	119.8	27.52	74.58	88.48	88	NA	OK	2			2	2			2			2			2
348	2015-07-01	1 - Male	3	163	43	16.1	114	199	No	Yes	No	No		1	55	20.7008	6		2	2	110	70		1	520	80.55	250	41.05	212.6	72.6	102.76	186.2	99	NA	OK	1	1	1	2	2			2			2			2
328	2015-07-01	1 - Male	4	171	47	16			No	Yes	No	No		1	67	22.913	6		1	4	130	80		1	303	86.4	250	28.72	NA	NA	NA	NA	93	NA	OK	2			2	2			2			2			2
163	2015-07-01	1 - Male	3	164	45	16.7			No	Yes	No	No		1	63	23.4236	11	Mechanic	2	2	120	80		1	451	86.58	250	45.31	308.1	25.15	172.21	553.7	129	NA	D	2			2	2			2			2			2
111	2015-07-01	2 - Female	3	143	30	14.6			No	Yes	No	No		1	37	18.0938	6		1	5	100	60		1	467	29.66	250	23.39	NA	NA	NA	NA	R	147	H	2			2	2			2			2			2
167	2015-07-01	1 - Male	2	161	39	15	175	199	No	Yes	No	No		1	48	18.5178	6		1	4	110	80		1	504	104.42	250	28.07	143.4	52.85	79.702	54.24	87	NA	OK	2			2	2			2			2			2
130	2015-07-01	2 - Female	3	152	43	18.6			No	Yes	No	No		1	47	20.3428	9		1	5	100	60		1	1038	73.4	250	53.07	151.2	42.47	91.136	87.97	145	113	D	2			2	2			2			2			2
44	2015-07-01	2 - Female	3	153	41	17.5			No	Yes	No	No		1	53.5	22.8545	6		1	5	100	65		1	432	69.85	250	19.83	254.3	35.77	205.142	66.94	91	NA	OK	2			2	2			2			2			2
168	2015-07-01	2 - Female	4	167	28	10			No	Yes	No	No		1	47.5	17.0318	11	Gardener	1	5	110	80		3	576	60.77	250	22.5	181.1	57.32	106.882	84.49	92	94	OK	2	2		2	2			2			2			2
146	2015-07-01	2 - Female	3	164	55	20.4	44	199	No	Yes	No	No		1	56	20.8209	9		1	5	110	70		1	54	48.59	250	76.13	206.8	72.02	119.976	74.02	83	NA	OK	1	1	NA	2	2			2			2			2
324	2015-07-01	1 - Male	3	175	48	15.7	307	200	No	Yes	No	No		1	49	16	3		2	4	120	85		1	422	61.41	250	64.29	114.9	65.61	39.37	49.27	99	NA	OK	2			2	2			2			2			1
190	2015-07-01	1 - Male	3	163	40	15	124	199	Yes	No	No	No		1	50	18.8189	11	Driver	1	3	120	80		1	682	64.9	250	23.23	238.1	29.37	171.17	187.8	91	NA	OK	2			2	2			2			2			2
30	2015-07-01	2 - Female	2	149	38	17.1			Yes	No	No	No		3	37	16.6659	6		1	5	100	70		1	1024	57.97	250	26.51	149.1	94.44	18.98	178.4	87	NA	OK	1	1	3	2	2			2			2			2
225	2015-07-01	2 - Female	3	156	47	19.3	88	199	No	Yes	No	No		1	45	18.4911	9		1	5	135	45		1	564	250	250	17.81	181.8	44.95	122.58	71.33	NA	NA	NA	2			2	2			2			2			2
379	2015-07-01	1 - Male	3	162	35	13.3	224	200	No	Yes	No	No		1	42.5	16.1942	6		1	4	130	70		1	437	57.67	250	16.64	NA	NA	NA	NA	R	96	OK	2			2	2			2			2			2
261	2015-07-01	1 - Male	3	174	55	18.2	171	199	Yes	No	No	No		3	54.5	18.0011	11	Driver	2	4	110	70		1	679	59.22	250	31.87	123.4	55.64	55.946	59.07	90	NA	OK	2			2	2			2			2			2
306	2015-07-01	1 - Male	3	167	46	16.4	124	199	No	Yes	No	No		1	58	20.7967	11	Gardener	2	4	120	80		1	546	89.87	250	54.2	136.4	25.68	2.36	565.4	172	NA	D	2			2	2			2			2			2
39	2015-07-01	1 - Male	4	163	41.5	15.6			No	Yes	No	No		1	50	18.8189	11	Farmer	2	4	110	80		1	289	125.05	250	49.67	197.1	44.09	126.87	130.7	72	83	OK	1	1	3	2	2			2			2			2
117	2015-07-01	2 - Female	2	163	65	24.4	372	200	Yes	No	No	No		3	56	21.0772	9		1	5	100	60		1	890	70.19	250	25.52	223.4	28.08	89.56	528.8	103	NA	pre	2			2	2			2			2			2
149	2015-07-01	1 - Male	3	162	58	22.1	161	199	Yes	No	No	No		3	58	22.1003	6		1	5	120	80		1	301	83.96	250	33.5	207	64.91	124.65	87.2	96	NA	OK	2			2	2			2			2			1
104	2015-07-01	1 - Male	3	167	59	21.1	17	199	Yes	No	No	No		3	55.5	19.9003	6		1	4	130	70		1	311	60.72	250	19.47	NA	NA	NA	NA	R	96	OK	2			2	2			2			2			2
256	2015-07-01	2 - Female	2	144	38	18	159	199	Yes	No	No	No		1	49	23.6304	6		1	5	130	80		1	1171	59.59	250	18.23	209.3	32.55	143.99	163.8	93	NA	OK	2			1	2			2			2			1
63	2015-07-01	1 - Male	4	158	40	16			Yes	No	No	No		1	45	18.026	6		1	4	110	70		1	463	30.06	250	NA	163.2	22.94	111.22	145.2	89	F	OK	2			2	2			2			2			2
54	2015-07-01	1 - Male	3	164	52	19.3	76	199	Yes	No	No	No		3	61	22.68	6		1	4	140	90	1	1	283	77	250	16.94	177.2	28	109.28	198.1	98	NA	OK	2			2	2			2			2			1
333	2015-07-01	1 - Male	3	151	31.5	13.8	33	199	Yes	No	No	No		3	45.5	19.9553	11	Driver	2	4	110	70		1	256	51.15	250	29.5	168.1	22.25	110.77	175.4	77	NA	OK	2			2	2			2			2			2
212	2015-07-01	2 - Female	4	148	35	15.9	147	199	Yes	No	No	No		3	63	28.7619	11	Expert Client	1	5	120	70		1	775	77.08	250	41.63	217.3	43.91	149.39	120	87	NA	OK	2			2	2			2			2			2
325	2015-07-01	1 - Male	3	163	50	18.8	5	199	Yes	No	No	No		3	52	19.5717	6		2	4	130	90	1	1	152	54.63	250	147.4	161.6	50.04	94.082	87.39	138	NA	D	1	1	3	2	2			2			2			2
314	2015-07-01	1 - Male	3	163	48	18.1	358	200	Yes	No	No	No		3	55	20.7008	11	carpenter	1	5	130	100	1	1	413	98.26	250	53.55	NA	NA	NA	NA	R	90	OK	2			2	2			2			2			1
125	2015-07-01	2 - Female	2	151	44	19.2	174	199	Yes	No	No	No		3	38	16.6659	9		1	5	130	80		1	393	46.73	250	13.49	140.3	30.14	91.2	94.8	93	NA	OK	2			2	2			2			2			1
34	2015-07-01	2 - Female	2	152	36	15.6	277	200	Yes	No	No	No		3	42	18.1787	9		1	5	100	70		1	444	43.25	250	21.69	212.1	41.36	120.5	206.2	R	101	OK	2			2	2			2			2			2
268	2015-07-01	2 - Female	4	152	41	17.7	26	199	No	Yes	No	No		1	41	17.7458	9		2	5	100	60		1	664	64.68	250	19.6	157.5	44.88	99.83	63.92	66	NA	OK	2			2	2			2			2			2
25	2015-07-01	1 - Male	3	163	41	15.4	259	200	No	Yes	No	No		1	45	16.937	6		2	4	100	70		1	544	57.37	250	46.84	192	33.8	138.39	99.03	R	114	OK	2			2	2			2			2			2
352	2015-07-01	1 - Male	3	156	44	18	73	199	No	Yes	No	No		1	46.5	19.1075	6		2	4	110	60		1	575	32.18	250	12.76	NA	NA	NA	NA	R	118	OK	2			2	2			2			2			2
23	2015-07-01	2 - Female	3	166	43	15.6			No	Yes	No	No		1	47.5	17.2376	11	Beauty Saloon	1	5	100	70		1	524	75.43	250	13.86	89.97	32.99	36.96	100.1	87	NA	OK	2			2	2			2			2			2
164	2015-07-01	2 - Female	3	155	33	13.7	103	199	Yes	No	No	No		3	52	21.6441	11	Farmer	1	5	100	80		1	373	69.63	250	18.6	141.2	33.9	89.5	88.66	80	NA	OK	2			2	2			2			2			2
383	2015-07-01	2 - Female	4	164	42	15.6	288	200	Yes	No	No	No		3	64	23.7954	6		1	5	110	70		1	474	83.85	250	26.51	102.4	92.84	46.68	281.2	R	105	OK	2			2	2			2			2			2
24	2015-07-01	1 - Male	3	167	55	19.7	67	199	Yes	No	No	No		1	60	21.5139	6		2	2	100	70		1	106	75.48	250	26.41	104.1	30.56	65.378	40.81	110	NA	pre	1	NA	NA	2	2			2			2			2
219	2015-07-01	2 - Female	3	150	34	15.1	153	199	Yes	No	No	No		1	36	16	9		1	5	110	80		1	429	37.7	250	30.31	194.5	71.82	106.07	83.05	82	NA	OK	2			2	2			2			2			2
311	2015-07-01	2 - Female	3	148	40	18	4	199	Yes	No	No	No		3	37	16.8919	9		1	5	110	60		1	390	33.05	2750	19.08	151.2	19.64	41.78	448.9	R	104	OK	2			2	99			99			2			2
342	2015-07-01	1 - Male	3	161	39.5	15.2	48	199	Yes	No	No	No		3	52.5	20.2538	11	Make up artist	1	4	140	90	1	1	348	60.01	250	34.83	164	34.16	69.94	299.5	85	NA	OK	2			2	2			2			2			2
339	2015-07-01	1 - Male	2	167	50	17.9	200	200	Yes	No	No	No		3	50	17.9282	11	Farmer	1	4	130	80		1	261	65.79	250	11.22	NA	NA	NA	NA	R	125	OK	2			2	2			2			2			2
126	2015-07-01	1 - Male	3	153	41	17.5	51	199	Yes	No	No	No		1	45	19.2234	6		2	4	90	60		1	327	56.75	250	23.05	177.5	44.78	120.55	60.85	105	NA	pre	2			2	2			2			2			2
31	2015-07-01	1 - Male	3	163	52	19.6	146	199	No	Yes	No	No		1	56	21.0772	6		1	4	120	80		1	354	74.26	250	89.92	180	44.5	107.16	141.7	85	NA	OK	1	1	1	1	2			2			2			2
148	2015-07-01	2 - Female	3	159	58	22.9	263	200	Yes	No	No	No		3	66.5	26.3043	11	MPG staff	1	5	130	80		1	1136	15.86	250	40.71	247.8	20.93	109.67	586	105	NA	pre	2			2	2			2			2			1
327	2015-07-01	2 - Female	2	165	72	26.4	93	199	Yes	No	No	No		3	66	24.2424	11	Tailor	1	5	130	80		1	670	94.17	250	21.93	185.4	29.73	125.07	153	93	NA	OK	2			2	99			99			2			1
87	2015-07-01	1 - Male	4	160	35	13.6	397	200	Yes	No	No	No		1	53.5	20.8984	11	MSF Staff	2	4	120	70		1	806	60.4	250	52.38	142.2	30.87	74.97	181.8	73	F	OK	2			2	2			2			2			2
369	2015-07-01	1 - Male	3	175	57	18.6			Yes	No	No	No		1	47	15.3469	9		2	4	110	80		1	482	50.99	250	24	159.8	28.28	81.36	250.8	81	NA	OK	2			2	2			2			2			2
110	2015-07-01	1 - Male	2	163	49	18			Yes	No	No	No		1	48	18.0662	11	Plumber	1	3	90	65		1	511	56.74	250	27.9	119.4	36.09	75.164	40.73	99	NA	OK	1	1	3	2	2			2			2			2
133	2015-07-01	1 - Male	3	165	45	16.5	331	200	Yes	No	No	No		1	50	18.3655	11	carpenter	3	3	120	80		1	383	93.34	250	257.2	NA	NA	NA	NA	R	108	OK	2			2	2			2			2			2
143	2015-07-01	1 - Male	4	161	39	15	30	199	Yes	No	No	No		1	49	18.9036	9		2	5	105	75		1	158	38.16	250	NA	179.24	39.2	107.3	163.63	83	97	OK	1	NA	NA	2	2			2			2			2
113	2015-07-01	2 - Female	2	159	50	19.7	72	199	Yes	No	No	No		3	58.5	23.1399	9		1	3	140	95	1	3	748	88.62	250	15.17	245.2	164.2	46.9	170.19	88	101	OK	2			2	2			2			2			1
353	2015-07-01	1 - Male	3	157	51	20.6	171	199	Yes	No	No	No		3	53	21.5019	6		2	2	130	90	1	1	659	60.55	250	NA	127.7	26.74	0.94	500.1	98	NA	OK	1	NA	NA	2	2			2			2			2
62	2015-07-01	2 - Female	3	160	53	20.7	131	199	Yes	No	No	No		3	60	23.4375	6		1	5	135	90	1	1	702	71.27	250	23.31	197.5	35.49	126.74	176.3	91	NA	OK	2			1	2			2			2			2
85	2015-07-01	1 - Male	2	165	57	20.9	59	199	Yes	No	No	No		3	60	22.0386	11	Broker	5	4	120	80		1	316	70.77	250	19.1	228	29	157.67	206	NA	NA	NA	2			1	2			2			2			2
19	2015-07-01	1 - Male	3	161	47	18.1	80	199	No	Yes	No	No		1	58	22.3757	7		1	4	110	70		1	412	79.01	250	59.99	131.7	31.85	80.25	97.96	84	NA	OK	1	1	1	2	2			2			2			2
319	2015-07-01	2 - Female	3	161	42	16.2	11	199	Yes	No	No	No		3	46	17.7462	9		1	5	90	60		1	503	37.34	250	22.48	177.9	31.94	125.2	103.8	83	NA	OK	2			2	2			2			2			2
216	2015-07-01	2 - Female	3	148	41	18.7	220	200	Yes	No	No	No		3	44	20.0877	9		1	5	130	80		1	1075	80.06	250	58.88	96.43	18.93	59.33	90.86	86	NA	OK	1	1	3	2	2			2			2			2
97	2015-07-01	2 - Female	3	156	51	20.9			Yes	No	No	No		3	53.5	21.9839	9		1	5	100	60		1	339	62.87	250	17.21	216.7	28.6	130.3	289	92	NA	OK	2			2	2			2			2			2
275	2015-07-01	2 - Female	2	142	33.5	16.4	73	199	Yes	No	No	No		3	34	16.8617	11	Tailor	1	5	100	70		1	261	44.38	250	18.48	223.1	29.1	124.5	347.5	101	NA	pre	2			2	99			99			99			2
217	2015-07-01	2 - Female	3	153	34	14.5	89	199	Yes	No	No	No		1	40	17.0874	9		1	5	100	70		1	419	45.47	250	84.37	210.2	29.77	156.61	119.1	94	NA	OK	2			2	2			2			2			2
9	2015-07-01	2 - Female	4	156	47	19.3	297	200	Yes	No	No	No		3	53	21.7784	11	world vision hygine agent	1	5	100	70		1	640	55.36	250	23.55	247.1	41.13	188.3	88.31	80	NA	OK	2			2	2			2			2			2
165	2015-07-01	2 - Female	3	161	44	16.9			Yes	No	No	No		1	48.5	18.7107	6		1	5	110	80		1	484	56.31	250	31.2	157.4	29.62	79.64	240.7	93	NA	OK	2			2	2			2			2			2
184	2015-07-01	2 - Female	4	156	54	22.1			Yes	No	No	No		1	59	24.2439	11	Volunteer	1	5	110	80		1	755	108.65	250	30.5	179.6	27.55	120.23	159.1	76	NA	OK	2			2	2			2			2			2
64	2015-07-01	1 - Male	3	175	57	18.6			Yes	No	No	No		3	48	15.6735	6		2	4	150	90	1	1	907	111.93	250	55.64	168.7	64.65	92.01	60.2	83	NA	OK	1	1	1	2	2			2			2			1
318	2015-07-01	2 - Female	2	154	40	16.9	196	199	Yes	No	No	No		3	41	17.2879	6		2	5	90	60		1	905	73.455	250	25.63	139.3	30.43	72.57	181.5	92	NA	OK	2			2	2			2			2			2
84	2015-07-01	2 - Female	3	152	38.5	16.6			Yes	No	No	No		1	50.5	21.8577	9		1	5	100	65		1	409	61.27	250	13.38	176.8	55.63	106.44	73.63	94	NA	OK	2			2	2			2			2			2
222	2015-07-01	2 - Female	3	146	47	22.1	34	199	Yes	No	No	No		3	41.5	19.4689	6		1	5	90	60		1	510	83.24	250	29.28	192.5	40.28	136.69	77.61	74	NA	OK	2			2	2			2			2			2
51	2015-07-01	2 - Female	1	152	43.5	18.8	95	199	Yes	No	No	No		3	43.5	18.8279	9		1	5	110	60		1	487	61.09	250	16.2	177.2	128.9	21.82	132.4	92	NA	OK	2			2	2			2			2			2
83	2015-07-01	2 - Female	2	148	38	17.3	73	199	Yes	No	No	No		3	36	16.4354	6		1	5	120	85		1	436	42.3	250	14.24	187	47.72	124.114	75.83	73	85	OK	2			2	2			2			2			2
270	2015-07-01	1 - Male	4	156	40	16.4	58	199	No	Yes	No	No		1	51	20.9566	11	Book shop	1	4	130	90	1	4	367	64.19	250	20.88	137.9	36.52	80.76	103.1	92	NA	OK	2			2	2			2			2			2
98	2015-07-01	2 - Female	3	155	37	15.4	199	199	Yes	No	No	No		3	37	15.4006	11	Farmer	1	5	110	80		1	740	40.2	250	19.06	229.4	35.86	157.14	182	95	NA	OK	2			2	2			2			2			2
59	2015-07-01	2 - Female	3	160	56	21.8	33	199	Yes	No	No	No		3	66	25.7812	11	Farmer	1	5	110	80		1	565	54.29	250	48.85	NA	NA	NA	NA	NA	NA	NA	2			2	2			2			2			1
241	2015-07-01	2 - Female	3	153	41	17.5	249	200	Yes	No	No	No		3	43	18.369	9		1	5	120	80		1	528	49.01	250	16.8	180.3	53.52	104.28	112.5	87	NA	OK	2			2	2			2			2			2
46	2015-07-01	2 - Female	2	157	41	16.6	99	199	Yes	No	No	No		3	47	19.0677	6		1	5	120	80		1	466	71.5	250	36.26	248.5	43.44	181.98	115.4	R	104	OK	2			2	2			2			2			2
21	2015-07-01	1 - Male	3	158	40	16	13	199	No	Yes	No	No		1	42.5	17.0245	11	Farmer	2	1	160	100	1	1	589	65.97	250	26.52	182.6	90.1	62.36	150.7	100	NA	pre	2			2	2			2			2			2
271	2015-07-01	1 - Male	3	154	36	15.2	106	199	Yes	No	No	No		3	41	17.2879	11	Farmer	1	4	100	70		1	189	40.55	250	28.44	180	39.39	112.27	141	54	NA	OK	2			2	2			2			2			2
161	2015-07-01	2 - Female	4	162	50	19	24	199	Yes	No	No	No		3	70	26.6728	6		1	5	140	80	1	1	617	83.95	250	14.99	217.7	49.39	137.37	154.7	121	NA	pre	2			2	2			2			2			1
96	2015-07-01	2 - Female	3	157	49	19.8	150	199	Yes	No	No	No		3	52	21.0962	6		1	5	145	80	1	1	308	69.95	250	42.95	229.1	42.63	163.82	113.2	89	91	OK	2			2	2			2			2			2
265	2015-07-01	2 - Female	2	153	46	19.7	105	199	Yes	No	No	No		3	50	21.3593	6		1	5	100	70		1	732	62.13	250	15.02	167.8	33.53	116.85	87.06	91	107	OK	2			2	99			99			99			2
35	2015-07-01	2 - Female	2	145	45	21.4	80	199	Yes	No	No	No		3	41	19.5006	11	Seller	1	5	100	70		1	467	76.8	250	12.57	161.7	41.04	112.15	42.52	92	NA	OK	2			2	2			2			2			99
349	2015-07-01	2 - Female	4	152	30	12.9	73	199	Yes	No	No	No		3	47	20.3428	6		1	5	90	50		1	425	76.84	250	16.25	238.5	50.4	150.1	189.5	89	NA	OK	2			2	2			2			2			2
142	2015-07-01	2 - Female	3	99	21	10			Yes	No	No	No		3	30	13.3333	10		1	5	90	60		1	534	50.96	250	104.5	167.3	48.79	98.65	100.9	73	NA	OK	2			2	2			2			2			2
178	2015-07-01	1 - Male	4	167	39	13			Yes	No	No	No		3	75.5	27.0716	11	Gardener	1	4	140	90	1	1	416	63.46	250	62.13	166.4	34.06	90.46	209.4	100	NA	pre	1	2	NA	2	2			2			2			1
79	2015-07-01	2 - Female	3	156	73	29.9	84	199	Yes	No	No	No		3	71.5	29.3803	11	MPG staff	1	5	100	70		1	623	104.72	250	113.7	158	36.29	102.996	92.07	86	NA	OK	1	NA	NA	2	2			99			2			1
67	2015-07-01	2 - Female	4	153	39	16.6			Yes	No	No	No		1	45	19.2234	11	Volunteer	1	5	100	60		2	424	77.05	250	11.99	208.7	66.23	134.58	39.41	91	F	OK	2			2	2			2			2			2
66	2015-07-01	1 - Male	3	162	50	19.1			Yes	No	No	No		3	57	21.7193	6		2	4	110	60		1	1144	71.52	250	37.17	156.1	21.49	75.41	296	R	95	OK	2			1	2			2			2			2
160	2015-07-01	2 - Female	3	146	34	15.9	70	199	Yes	No	No	No		3	42	19.7035	9		1	5	130	70		1	400	69.67	250	25.2	198.6	33.47	133.49	158.2	93	NA	OK	2			2	2			99			2			1
344	2015-07-01	2 - Female	2	155	49	20.3	142	199	Yes	No	No	No		3	52.5	21.8522	6		1	5	120	80		3	540	86.89	250	15.88	NA	NA	NA	NA	R	103	OK	1	2	NA	2	2			2			2			2
360	2015-07-01	1 - Male	2	157	44	17.9	99	199	Yes	No	No	No		1	43.5	17.6478	11	Farmer	2	4	100	70		1	849	67.13	250	157	203.4	31.07	100.29	164.2	83	NA	OK	1	NA	NA	2	2			2			2			2
374	2015-07-01	2 - Female	3	156	40	16.4			Yes	No	No	No		1	60	24.6548	6		1	5	110	70		1	811	64.09	250	42.07	NA	NA	NA	NA	R	112	OK	2			2	2			2			2			2
89	2015-07-01	1 - Male	3	147	40	18.5			No	Yes	No	No		1	40.5	18.7422	11	Tailor	1	4	95	60		1	559	52.07	250	65.05	220.6	60	133.42	135.9	68	NA	OK	2			2	2			2			2			2
99	2015-07-01	1 - Male	3	162	43	16.3	52	199	Yes	No	No	No		1	54	20.5761	6		1	3	110	70		1	344	44.59	250	17.16	139.4	32.08	79.92	137	109	NA	pre	2			2	2			2			2			2
235	2015-07-01	2 - Female	3	157	43	17.4	198	199	Yes	No	No	No		3	51	20.6905	6		1	5	100	60		1	304	61.77	250	18.38	172.1	28.92	119.66	117.6	89	NA	OK	2			1	2			2			2			2
297	2015-07-01	2 - Female	2	145	33	15.7	94	199	Yes	No	No	No		3	40	19.025	6		3	5	110	60		1	724	84.96	250	22.26	185.5	20.33	87.33	389.2	109	NA	pre	2			2	2			2			2			2
52	2015-07-01	1 - Male	3	160	46	17.9	17	199	Yes	No	No	No		3	55	21.4844	6		1	5	130	90	1	3	239	67.94	250	37.51	208	29.53	140.65	189.1	R	58	OK	1	1	3	2	2			2			2			2
289	2015-07-01	2 - Female	1	161	50	19.2	190	199	Yes	No	No	No		3	53.5	20.6396	11	Gardener	1	5	130	80		3	543	123.42	250	15.67	124.8	33.16	70.58	105.3	93	NA	OK	2			2	2			2			2			1
233	2015-07-01	1 - Male	4	166	58	21	56	199	Yes	No	No	No		3	66.5	24.1327	11	Office cleark (mines)	1	4	130	90	1	2	380	85.7	250	25.57	233	72	88.8	361	94	NA	OK	2			2	2			2			2			2
186	2015-07-01	1 - Male	3	159	45	17.7	58	199	Yes	No	No	No		1	52	20.5688	6		1	4	120	80		1	392	59.02	250	15.59	102.3	31.97	43.33	135	88	NA	OK	2			2	2			2			2			2
196	2015-07-01	2 - Female	3	156	43.5	17.9	37	199	Yes	No	No	No		3	62.5	25.6821	11	Farmer	1	5	100	70		1	420	107.15	250	30.46	210	74.57	121.18	71.25	140	97	H	2			2	2			2			2			2
124	2015-07-01	1 - Male	3	168	59	20.9	23	199	Yes	No	No	No		3	68	24.093	11	Gardener	1	4	120	80		1	532	63.95	250	48.6	122.6	115.1	30.08	187.9	91	89	OK	2			2	2			2			2			2
40	2015-07-01	2 - Female	3	148	38	17.3	197	199	Yes	No	No	No		3	50.5	23.0551	6		1	5	130	80		1	779	57.06	250	45.99	NA	NA	NA	NA	R	86	OK	2			2	2			2			2			2
255	2015-07-01	1 - Male	3	167	44	15.8			No	Yes	No	No		1	49.5	17.7489	6		2	4	130	90	1	1	526	54.37	250	54.3	139.7	30.621	48.2	304.4	125	NA	pre	2			1	2			2			2			1
243	2015-07-01	2 - Female	3	153	43.5	18.6	75	199	Yes	No	No	No		3	49	20.9321	11	Tailor	1	5	115	70		1	758	36.93	250	13.46	205.2	44.03	127.09	170.4	106	NA	pre	2			2	2			2			2			1
213	2015-07-01	2 - Female	3	162	49	18.7	270	200	Yes	No	No	No		3	51.5	19.6235	6		1	5	90	60		1	551	90.26	250	20.59	167.5	50.49	101.866	75.72	83	NA	OK	2			2	2			2			2			2
304	2015-07-01	1 - Male	3	162	53	20.2			Yes	No	No	No		3	51	19.433	6		2	4	140	90	1	1	793	84.71	250	15.95	123.3	31.04	83.74	42.6	88	NA	OK	2			2	2			2			2			2
69	2015-07-01	1 - Male	3	170	56	19.4	58	199	No	Yes	No	No		1	57	19.7232	1		1	2	120	80		1	690	85.11	250	22.53	197.3	52.4	128.59	81.55	85	F	OK	2			2	2			2			2			2
331	2015-07-01	1 - Male	3	177	62	19.7	31	199	Yes	No	No	No		3	63.5	20.2688	9		1	4	130	90	1	1	245	80.46	250	36.93	NA	NA	NA	NA	R	100	OK	2			2	2			2			2			2
281	2015-07-01	2 - Female	3	152	42	18.2	239	200	Yes	No	No	No		3	53	22.9398	6		1	5	130	80		1	756	77.41	250	15.19	238.5	37.67	188.134	63.48	86	NA	OK	2			2	2			2			2			2
198	2015-07-01	2 - Female	2	159	47	18.5	270	200	Yes	No	No	No		3	42.5	16.811	6		1	5	110	60		1	778	60.05	250	14.98	92.4	45.52	29.66	86.08	80	NA	OK	2			2	2			2			2			2
273	2015-07-01	2 - Female	3	151	48	21	178	199	Yes	No	No	No		3	56	24.5603	11	Gardener	1	5	150	90	1	1	572	91.17	250	22.88	214.7	29.47	145.61	198.1	92	NA	OK	2			2	2			2			2			1
45	2015-07-01	2 - Female	2	145	43	20.5	70	199	Yes	No	No	No		3	45.5	21.6409	6		1	5	140	80	1	1	526	91.38	250	47.34	NA	NA	NA	NA	NA	NA	NA	2			2	2			2			2			2
244	2015-07-01	1 - Male	2	163	56	21.1	69	199	Yes	No	No	No		3	67	25.2174	1		2	4	120	90	1	1	463	78.45	250	34.35	109.3	33.78	29.14	523.3	106	NA	pre	2			2	2			2			2			2
214	2015-07-01	2 - Female	4	145	34	16.2	36	199	Yes	No	No	No		3	37.5	17.8359	11	Nun	1	5	90	60		1	520	44.06	250	16.66	145.1	40.17	91.288	68.21	96	NA	OK	2			2	2			2			2			2
177	2015-07-01	2 - Female	3	146	38	17.8			Yes	No	No	No		3	43	20.1726	6		1	5	140	90	1	1	692	66.4	250	NA	107.7	24.69	50.49	162.6	103	NA	pre	2			2	2			2			2			2
276	2015-07-01	2 - Female	4	150	32.5	14.4	137	199	Yes	No	No	No		3	41	18.2222	11	Gardener	1	3	110	80		2	520	47.68	250	33.02	176.1	41.77	117.414	84.58	92	NA	OK	2			2	2			2			2			2
356	2015-07-01	1 - Male	4	168	45	15.9	49	199	Yes	No	No	No		3	52	18.424	11	Beauty Saloon	1	3	110	80		1	361	78.69	250	34.96	189	52.19	99.59	186.1	90	NA	OK	2			2	2			2			2			2
20	2015-07-01	2 - Female	2	151	50	21.9	119	199	Yes	No	No	No		3	58	25.4375	9		1	5	120	80		1	566	82.76	250	20.79	127.9	39.64	60.16	140.5	139	NA	D	2			2	2			2			2			1
351	2015-07-01	2 - Female	3	161	46	17.7	59	199	Yes	No	No	No		3	56	21.6041	9		1	5	130	90	1	1	626	99.7	250	44.11	176.8	36.67	116.11	120.1	102	NA	pre	2			2	2			2			2			2
26	2015-07-01	1 - Male	2	160	53	20.7	204	200	Yes	No	No	No		3	50	19.5312	11	Farmer	2	4	120	70		1	434	67.27	250	20.45	191.2	38.32	140.02	64.29	96	NA	OK	2			2	2			2			2			2
128	2015-07-01	1 - Male	3	148	41.5	18.9	248	200	Yes	No	No	No		1	46	21.0007	6		1	4	100	60		1	383	55.09	250	23.21	199.3	42.05	140.25	85	73	NA	OK	2			2	2			2			2			1
299	2015-07-01	2 - Female	3	154	50	21.1	183	199	Yes	No	No	No		3	56.5	23.8236	6		1	5	110	65		1	528	76.55	250	NA	126.8	27.77	84.88	70.72	98	NA	OK	2			2	2			2			2			2
315	2015-07-01	1 - Male	4	166	45	16.3	16	199	Yes	No	No	No		3	68	24.677	11	Mason	2	5	120	80		1	631	72.22	250	22.65	173.7	18.7	72.78	411.1	89	NA	OK	2			2	2			2			2			2
114	2015-07-01	2 - Female	2	148	30	13.6	153	199	Yes	No	No	No		3	45	20.5442	9		1	5	100	70		1	487	55.66	250	37.74	104.6	44.12	16.32	220.8	94	103	OK	2			2	2			2			2			2
205	2015-07-01	2 - Female	3	160	38	14.8	131	199	Yes	No	No	No		3	38	14.8437	6		1	5	110	70		1	249	43.76	250	12.4	170.5	48.56	109.844	60.48	86	NA	OK	2			1	2			2			2			2
102	2015-07-01	1 - Male	3	167	51	18.2	131	199	Yes	No	No	No		1	55	19.721	6		2	4	110	60		1	547	72.86	250	38.04	179.9	36.92	112.22	153.8	88	NA	OK	2			2	2			2			2			2
15	2015-07-01	1 - Male	3	163	61	22.9	658	200	No	Yes	No	No		1	61	22.9591	6		2	4	120	80		1	929	77.77	250	93.12	180.3	27.08	107.98	226.2	R	106	OK	1	1	3	2	2			2			2			2
246	2015-07-01	2 - Female	2	152	45	19.5	165	199	Yes	No	No	No		3	44	19.0443	9		1	5	120	80		1	371	45.38	250	19.55	190.9	71.39	101.222	91.44	101	NA	pre	2			2	2			2			2			1
176	2015-07-01	1 - Male	4	153	40	17.1			Yes	No	No	No		1	43	18.369	4		2	1	110	80		1	260	47.33	250	135.8	182.64	NA	NA	174.76	86	86	OK	1	1	3	2	2			2			2			2
215	2015-07-01	1 - Male	3	161	53	20.4	110	199	Yes	No	No	No		3	50	19.2894	6		3	5	120	60		1	251	61.39	250	31.28	165.4	41.1	109.37	74.61	98	NA	OK	2			2	2			2			2			2
262	2015-07-01	1 - Male	3	161	42	16.2			No	Yes	No	No		1	52	20.061	11	money transfer	3	5	100	60		1	874	64.38	250	30.98	204.3	28.8	73	512.5	79	NA	OK	2			NA	2			2			2			2
75	2015-07-01	2 - Female	1	157	59	23.9	343	200	Yes	No	No	No		3	53	21.5019	6		1	5	100	70		1	661	62.94	250	17.47	150.1	30.12	50.62	102.5	85	NA	OK	2			2	2			2			2			2
234	2015-07-01	1 - Male	3	167	54	19.4	248	200	Yes	No	No	No		3	55	19.721	1		1	4	120	80		1	236	80.26	250	17.27	147.3	62.44	69.95	74.55	88	NA	OK	2			2	2			2			2			2
321	2015-07-01	2 - Female	3	153	41	17.5	73	199	Yes	No	No	No		3	49.5	21.1457	6		2	5	80	50		1	1040	38.28	250	14.9	165.8	24.16	78.3	316.7	94	NA	OK	2			2	2			2			2			2
95	2015-07-01	2 - Female	3	154	53	22.3	14	199	Yes	No	No	No		3	62	26.1427	9		1	5	110	60		1	716	NA	250	10.89	183.4	37.97	127.284	90.73	81	NA	OK	2			2	2			99			2			1
29	2015-07-01	2 - Female	2	159	77	30.5	15	199	Yes	No	No	No		3	89	35.2043	11	Seller	1	5	100	70		1	806	141.83	250	23.9	174.4	50.69	109.91	68.98	89	NA	OK	2			2	2			99			2			2
372	2015-07-01	2 - Female	3	156	53	21.7			Yes	No	No	No		3	44.5	18.2857	9		1	5	90	60		1	447	39.76	250	24.8	137.4	28.85	80.07	142.4	88	NA	OK	2			2	99			99			2			2
371	2015-07-01	1 - Male	3	168	60	21.3			Yes	No	No	No		3	49	17.3611	6		2	5	110	70		1	268	46.85	250	25.65	140.7	42.14	82.476	42.14	86	NA	OK	2			2	2			2			2			2
254	2015-07-01	1 - Male	3	158	40	16	39	199	No	Yes	No	No		1	48	19.2277	6		1	4	110	80		1	362	50.7	250	59.34	190.4	33.17	112.35	224.4	101	NA	pre	2			2	2			2			2			2
81	2015-07-01	2 - Female	1	148	47	21.4			Yes	No	No	No		3	48	21.9138	6		1	5	130	90	1	1	798	62.67	250	36.08	189.1	34.87	96.73	287.5	101	NA	pre	2			2	2			2			2			1
43	2015-07-01	2 - Female	3	152	46	19.9	66	199	Yes	No	No	No		3	57	24.6711	6		1	5	120	80		1	517	96.53	250	NA	254.3	56.33	175.67	111.5	86	NA	OK	2			1	2			2			2			2
6	2015-07-01	1 - Male	3	161	49	18.9	99	199	No	Yes	No	No		1	56.5	21.797	11	Taxi Driver	1	4	120	80		1	628	76.14	250	155	126.2	36.86	61.3	140.2	125	NA	pre	1	1	1	2	2			2			2			2
252	2015-07-01	2 - Female	2	151	43	18.8	114	199	Yes	No	No	No		3	61	26.7532	9		1	5	130	90	1	1	728	74.9	250	40.88	137.4	28.9	97.372	55.64	96	NA	OK	2			1	2			2			2			1
266	2015-07-01	1 - Male	3	170	56	19.4	13	199	Yes	No	No	No		3	58.5	20.2422	11	Gardener	1	4	120	70		1	259	62.21	250	23.15	114.5	31.34	67.64	77.6	116	NA	pre	1	1	3	2	2			2			2			2
4	2015-07-01	1 - Male	4	154	45	18	490	200	No	Yes	No	No		1	40	16.8663	11	Tinsmith	2	1	120	80		4	134	57.61	250	NA	NA	NA	NA	NA	69	NA	OK	NA			NA	2			2			2			2
258	2015-07-01	2 - Female	2	146	41.5	19.5	178	199	Yes	No	No	No		1	59	27.6787	6		1	5	120	70		1	781	90.13	250	10.81	203.8	59.29	124.34	100.8	78	NA	OK	2			2	2			2			2			1
385	2015-07-01	2 - Female	3	146	39	18.3	312	200	Yes	No	No	No		1	50	23.4566	11	Farmer	1	5	110	80		1	1023	88.57	250	33.78	236.8	64.54	161.77	52.43	81	NA	OK	2			2	2			2			2			2
159	2015-07-01	2 - Female	3	149	35	15.7	248	200	Yes	No	No	No		3	44.5	20.0441	11	Farmer	1	5	120	80		1	495	48.49	250	NA	154	25.83	78.29	249.4	88	NA	OK	2			2	2			2			2			2
278	2015-07-01	1 - Male	4	165	51	18.7	16	199	Yes	No	No	No		1	65	23.8751	11	Monk	1	4	110	70		1	801	65.2	250	63.43	241.3	29	168.94	216.8	94	NA	OK	1	1	1	2	2			2			2			2
179	2015-07-01	2 - Female	4	158	41	16.4			Yes	No	No	No		1	55.5	22.232	6		1	5	110	70		2	929	65.22	250	17.24	169.5	34.33	114.01	105.8	133	F	D	2			2	2			2			2			2
174	2015-07-01	1 - Male	2	160	46	17.9	241	200	Yes	No	No	No		3	39.5	15.4297	9		2	5	100	70		1	390	40.57	250	30.43	198	53.23	120.21	122.8	96	NA	OK	2			2	2			2			2			2
202	2015-07-01	1 - Male	4	161	45	17.4	2	199	No	Yes	No	No		1	55	21.2183	4		2	4	120	80		1	699	107.13	250	30.76	183.8	30.71	119.29	169.6	89	NA	OK	2			2	2			2			2			2
292	2015-07-01	1 - Male	3	166	53	19	43	199	Yes	No	No	No		3	56	20.3223	3		1	4	110	70		1	349	73.66	250	53.31	144.9	26.8	93.92	120.9	85	NA	OK	2			2	2			2			2			2
135	2015-07-01	2 - Female	4	154	34	14.3	131	199	Yes	No	No	No		3	37	15.6013	6		1	5	110	80		1	692	54.82	250	24.28	179.1	113.3	56.6	46.46	93	NA	OK	2			2	2			2			2			2
269	2015-07-01	2 - Female	3	161	38	14.6	51	199	Yes	No	No	No		1	43.5	16.7818	6		1	5	130	80		1	438	67.47	250	20.35	125.9	32.66	76.3444	84.48	109	NA	pre	2			2	2			2			2			2
157	2015-07-01	1 - Male	3	167	71	25.4	44	199	Yes	No	No	No		1	72	25.8166	9		1	5	145	90	1	1	687	85.21	250	111.5	172.7	46.93	100.81	124.8	85	NA	OK	2			2	2			2			2			1
253	2015-07-01	2 - Female	3	152	33	14.3			Yes	No	No	No		1	46.5	20.1264	6		1	5	100	70		1	525	59.93	250	19.74	162.9	44.63	106.44	59.12	R	75	OK	2			2	2			2			2			2
77	2015-07-01	2 - Female	3	154	53	22.3	144	199	Yes	No	No	No		3	56	23.6128	9		1	5	120	75		1	795	69.27	250	20.44	244.9	68	21.04	774.3	114	NA	pre	2			2	2			2			2			2
294	2015-07-01	1 - Male	3	163	45	16.9	80	199	Yes	No	No	No		3	56	21.0772	11	Gardener	1	4	130	90	1	1	614	79.45	250	28.25	188	37.5	117.82	163.4	104	NA	pre	2			2	2			2			2			2
185	2015-07-01	2 - Female	4	161	44	16.9			Yes	No	No	No		3	52	20.061	11	Future light volunteer	1	5	90	60		1	204	50.63	250	15.39	193.6	48.95	130.802	69.24	76	NA	OK	2			2	2			2			2			2
8	2015-07-01	2 - Female	3	161	47	18.1	145	199	Yes	No	No	No		3	47	18.132	9		1	5	90	60		1	812	73.68	250	19.54	132.8	41.37	81.45	49.9	82	NA	OK	2			2	99			99			99			2
367	2015-07-01	2 - Female	3	142	34	16.7			Yes	No	No	No		3	42	20.8292	9		1	5	90	60		1	411	NA	250	46.76	NA	NA	NA	NA	R	76	OK	1	1	NA	2	2			2			2			2
180	2015-07-01	1 - Male	3	163	49	18.4			Yes	No	No	No		3	43.5	16.3725	6		2	5	90	60		1	733	40.75	250	22.99	217.2	26.7	140.47	250.1	85	NA	OK	2			2	2			2			2			2
37	2015-07-01	1 - Male	3	169	47	16.5	116	199	Yes	No	No	No		2	59	20.6575	11	Gardener	1	2	130	80		3	515	84.82	250	10.98	NA	NA	NA	NA	R	114	OK	2			2	2			2			2			2
140	2015-07-01	2 - Female	3	153	40.5	17.3	314	200	Yes	No	No	No		3	45	19.2234	6		1	5	100	70		1	777	49.21	250	26.6	122.5	47.71	38.322	182.34	81	109	OK	NA			NA	2			2			2			2
48	2015-07-01	2 - Female	3	157	41	16.6	158	199	Yes	No	No	No		3	65	26.3702	9		1	5	140	80	1	1	743	88.96	250	32.36	216	44.79	148.69	112.6	R	60	OK	2			2	2			2			2			2
308	2015-07-01	1 - Male	4	173	53	17.7			Yes	No	No	No		3	68	22.7204	9		1	5	100	70		1	821	71.66	250	47.1	190.1	23.4	139.09	138	61	NA	OK	1	1	1	2	2			2			2			2
116	2015-07-01	1 - Male	3	166	51.5	18.6	37	199	Yes	No	No	No		3	59	21.4109	11	Farmer	2	4	120	80		1	215	49.2	250	49.81	181	21.79	104.37	274.2	87	NA	OK	2			2	2			2			2			2
218	2015-07-01	2 - Female	3	150	40	17.7	5	199	Yes	No	No	No		3	40	17.7778	11	Farmer	1	5	80	50		1	831	39.23	250	18.27	138	25.52	91.06	107.1	95	NA	OK	2			2	2			2			2			2
115	2015-07-01	1 - Male	3	156	43	17.6			Yes	No	No	No		3	53	21.7784	3		1	3	130	80		1	481	52.94	250	41.33	149.5	49.85	85.158	72.46	97	NA	OK	2			2	2			2			2			2
366	2015-07-01	2 - Female	3	157	39	15.8	208	200	Yes	No	No	No		3	46.5	18.8649	6		1	5	100	70		1	546	69.61	250	18.05	NA	NA	NA	NA	95	NA	OK	2			2	2			2			2			2
73	2015-07-01	2 - Female	3	152	53	22.9	243	200	Yes	No	No	No		3	62	26.8352	9		2	5	140	70	1	1	779	41.72	250	21.01	239.2	27	178.36	169.2	117	NA	pre	2			2	2			2			2			1
313	2015-07-01	1 - Male	2	165	53	19.5	165	199	Yes	No	No	No		3	47.5	17.4472	6		2	3	140	90	1	1	190	88.58	250	36.85	216.9	64.72	132.284	99.48	99	NA	OK	2			2	2			2			2			1
36	2015-07-01	1 - Male	3	163	49	18.4			No	Yes	No	No		1	59	22.2063	6		1	4	140	80	1	1	919	79.35	250	18.07	198.6	37.45	120.09	205.3	R	95	OK	2			2	2			99			2			2
101	2015-07-01	1 - Male	4	176	52	16.8	66	199	Yes	No	No	No		3	54.5	17.5943	6		1	4	110	80		1	366	45.08	250	25.38	148	38.36	92.38	86.3	81	NA	OK	2			2	2			2			2			2
58	2015-07-01	2 - Female	2	155	52	21.6	154	199	Yes	No	No	No		3	78.5	32.6743	9		1	5	120	85		1	1113	117.3	250	122.1	193.2	20.65	142.61	149.7	113	NA	pre	2			2	2			2			2			2
32	2015-07-01	1 - Male	1	161	43	16.6	270	200	Yes	No	No	No		3	46	17.7462	1		2	3	100	70		1	1204	58.17	250	20.36	NA	NA	NA	NA	R	123	OK	2			2	2			2			2			2
154	2015-07-01	2 - Female	3	157	45	18.3	226	200	No	Yes	No	No		1	57	23.1247	6		1	5	110	80		1	596	68.91	250	20.88	176.9	29.83	132.21	74.27	86	NA	OK	2			2	2			2			2			2
1	2015-07-01	1 - Male	2	171	60	20.5			Yes	No	No	No		3	57	19.4932	11	Gardener	2	4	110	80		1	760	52.44	250	43.7	157.6	22.96	90.32	221	R	105	OK	2			1	2			2			1			2
5	2015-07-01	1 - Male	3	174	56	18.5			Yes	No	No	No		3	63	20.8086	1		1	4	140	80	1	1	532	70.66	250	48.08	NA	NA	NA	NA	R	95	OK	2			1	2			2			2			2
138	2015-07-01	1 - Male	3	168	57	20.2	25	199	Yes	No	No	No		3	62	21.9671	11	Gardener	1	4	110	70		2	95	72.63	250	40.6	101.9	45.71	23.37	164.1	85	NA	OK	2			2	2			2			2			2
131	2015-07-01	1 - Male	3	157	40.5	16.4	6	199	Yes	No	No	No		3	64	25.9645	6		2	3	110	80		1	608	72.89	250	29.05	143.6	45.02	83.424	75.78	88	NA	OK	2			2	2			2			2			2
375	2015-07-01	1 - Male	3	161	52	20			Yes	No	No	No		3	51	19.6752	6		2	4	120	80		1	1045	51.93	250	22.39	182.7	25.51	123.47	168.6	88	NA	OK	2			2	2			2			2			1
108	2015-07-01	2 - Female	3	151	42	18.4	55	199	Yes	No	No	No		1	55	24.1217	6		1	5	110	80		1	559	53.08	250	35.8	176.4	44.72	110	107.9	NA	NA	NA	1	2	NA	2	2			2			2			2
231	2015-07-01	1 - Male	3	169	48	16	162	199	Yes	No	No	No		3	58	20.3074	6		1	4	110	80		1	272	47.36	250	49.49	149.6	27.68	53.42	342.5	97	NA	OK	2			1	2			2			2			2
2	2015-07-01	1 - Male	1	164	67	24.9	262	200	Yes	No	No	No		3	65	24.1672	11	Seller	1	4	110	80		1	535	95	250	17	207	37.68	145	122	83	NA	OK	2			2	2			2			1			1
376	2015-07-01	1 - Male	1	170	59	20.4	65	199	No	Yes	No	No		1	58.5	20.2422	6		1	4	120	80		1	265	51.4	250	40.73	NA	NA	NA	NA	R	104	OK	2			2	2			2			2			2
335	2015-07-01	2 - Female	2	153	47	20.1	208	200	Yes	No	No	No		3	72.5	30.971	6		1	5	150	90	1	1	945	81.57	250	21.86	231.8	48.02	137.74	230.2	84	NA	OK	2			2	2			2			2			1
329	2015-07-01	2 - Female	3	153	50	21	131	199	Yes	No	No	No		3	50	21.3593	9		1	5	110	80		1	487	81.93	250	5.128	156.2	82.83	83.91	97.3	91	NA	OK	2			2	2			2			2			2
86	2015-07-01	1 - Male	3	166	48	17.1	108	199	Yes	No	No	No		1	48	17.4191	11	Taxi Driver	1	4	110	60		1	354	50.7	250	40.92	135.1	26.94	85.56	113	65	NA	OK	2			2	2			2			2			2
70	2015-07-01	1 - Male	4	163	50	18.8	128	199	Yes	No	No	No		3	50	18.8189	6		1	4	90	60		1	403	47.33	250	36.39	138.6	26.58	91.932	100.4	87	NA	OK	2			2	2			2			2			2
88	2015-07-01	1 - Male	2	158	50	20	227	200	Yes	No	No	No		3	67.5	27.0389	11	Gardener	1	3	130	90	1	1	687	112.14	250	105.9	138.4	41.57	82.45	71.86	96	NA	OK	1	1	3	2	2			2			2			2
120	2015-07-01	2 - Female	2	152	50	21.6	77	199	Yes	No	No	No		3	49	21.2084	11	Farmer	1	5	120	70		1	623	56.24	250	65.65	196.5	66.3	105.16	125.2	78	NA	OK	2			2	99			1	2010-05-11	1	99			1
249	2015-07-01	2 - Female	3	153	45	19.2	51	199	Yes	No	No	No		3	58.5	24.9904	9		1	5	140	90	1	1	630	126.03	250	88.9	NA	NA	NA	NA	R	123	OK	2			2	2			2			2			2
49	2015-07-01	1 - Male	4	164	50	18.6	13	199	Yes	No	No	No		1	48.5	18.0324	11	Driver	1	2	110	70		1	489	80.73	250	38.33	216.8	53.16	149.694	69.73	97	NA	OK	2			2	2			2			2			2
14	2015-07-01	1 - Male	3	168	49.5	17.5	299	200	No	Yes	No	No		1	50	17.7154	11	Gardener	1	4	110	80		1	478	52.38	250	73.455	199	82.3	31.46	823	97	NA	OK	2			2	2			2			2			2
172	2015-07-01	2 - Female	3	154	53	22.3	54	199	Yes	No	No	No		3	58	24.4561	11	Headmaster	1	5	110	80		3	649	56.98	250	54.4	194.4	37.2	138.62	92.9	79	NA	OK	2			2	2			2			2			2
378	2015-07-01	1 - Male	3	172	42	14.2	73	199	No	Yes	No	No		1	55	18.5911	6		2	3	125	85		1	647	78.66	250	30.08	181.4	34.33	89.49	287.9	79	NA	OK	2			2	2			2			2			2
82	2015-07-01	1 - Male	3	166	59	21.4			Yes	No	No	No		3	53.5	19.415	6		2	5	110	80		1	660	83.54	250	30.97	142.8	49.67	73.166	99.82	93	NA	OK	1	1	1	2	2			2			2			2
42	2015-07-01	2 - Female	3	153	37	15.8	34	199	Yes	No	No	No		3	60	25.6312	6		1	1	140	90	1	3	680	62.53	250	18.21	191.1	27.86	113.12	250.6	R	128	OK	2			2	2			2			2			1
362	2015-07-01	2 - Female	3	161	45	17.3	167	199	Yes	No	No	No		3	56	21.6041	9		1	5	100	60		1	673	63.9	250	29.3	207.8	36.55	161.37	49.58	75	NA	OK	2			2	99			99			2			2
350	2015-07-01	1 - Male	3	157	51	20.6	277	200	Yes	No	No	No		3	48	19.4734	11	Farmer	1	4	140	90	1	1	410	76.79	250	28.14	186.5	55.72	110.24	102.7	99	NA	OK	2			2	2			2			2			1
380	2015-07-01	1 - Male	3	169	52	18.2	22	199	No	Yes	No	No		1	56.5	19.7822	11	Farmer	2	4	130	80		1	262	51.76	250	98.19	131.4	94.35	68.46	92.95	94	NA	OK	1	NA	NA	2	2			2			2			1
78	2015-07-01	1 - Male	3	163	54	20.3	95	199	Yes	No	No	No		3	64.5	24.2764	11	Monk	1	4	135	80		1	406	79.95	250	62.33	141.3	23.18	87.066	155.3	86	NA	OK	1	1	3	2	2			2			2			1
18	2015-07-01	2 - Female	3	151	55	24.1	106	199	Yes	No	No	No		3	68	29.8233	11	Gardener	1	5	110	70		1	765	76.14	250	20.1	277.1	36.43	217.83	114.2	102	NA	pre	2			2	99			99			99			2
336	2015-07-01	1 - Male	3	140	26	13.2	200	200	Yes	No	No	No		3	52.5	23.3333	1		3	4	110	70		1	604	74.23	250	26.56	222.6	67.75	113.73	205.6	82	NA	OK	2			2	2			2			2			2
91	2015-07-01	1 - Male	2	170	60	20.7	314	200	Yes	No	No	No		1	68.7	23.7716	1		2	2	110	70		1	615	68.95	250	53.05	180.7	52.96	83.62	220.6	81	NA	OK	2			1	2			2			2			2
330	2015-07-01	1 - Male	3	156	44	18	139	199	Yes	No	No	No		3	49	20.1348	11	Gardener	2	4	110	80		1	470	50.03	250	23.64	216.3	40.5	143.7	160.4	R	101	OK	2			2	2			2			2			1
3	2015-07-01	1 - Male	4	165	46	16.9	37	199	Yes	No	No	No		1	50	18.3655	6		1	4	110	70		1	385	65.4	250	23.5	192.6	64.25	116.22	60.62	91	94	OK	2			2	2			2			2			2
280	2015-07-01	1 - Male	3	164	50.5	18.8	57	199	Yes	No	No	No		3	65	24.1672	11	machine controller at ice factory	1	5	110	85		1	389	75.98	250	17.42	179.2	32.66	86.92	298.1	89	105	OK	2			2	2			2			2			1
384	2015-07-01	1 - Male	3	168	48	17	58	199	No	Yes	No	No		1	50	17.7154	1		2	4	160	110	1	1	437	99.06	250	20.79	163.3	46.53	107.77	45	84	NA	OK	2			2	2			99			2			1
71	2015-07-01	1 - Male	3	162	44	16.8	40	199	Yes	No	No	No		3	54	20.5761	11	Teacher	1	4	130	80		1	278	38.99	250	32.3	125.2	34.45	74.344	82.03	115	NA	pre	2			2	2			2			2			1
365	2015-07-01	2 - Female	2	149	52	23.4	241	200	Yes	No	No	No		3	46	20.7198	6		1	5	120	80		1	373	78.38	250	32.76	NA	NA	NA	NA	R	103	OK	2			2	2			2			2			2
191	2015-07-01	1 - Male	3	158	54	21.6			Yes	No	No	No		3	56	22.4323	11	Taxi Driver	2	4	120	70		4	460	96.31	250	34.29	255	37.55	192.47	124.9	209	NA	D	1	NA	NA	2	2			99			2			2
257	2015-07-01	1 - Male	2	162	44	16.7	412	200	Yes	No	No	No		1	52.5	20.0046	11	Business	2	4	110	70		1	691	48.26	250	95.63	83.24	36.1	32.35	73.95	117	NA	pre	1	1	3	2	2			2			2			2
22	2015-07-01	2 - Female	3	153	36.5	15.6	95	199	Yes	No	No	No		3	50	21.3593	9		1	5	140	80	1	1	472	77.81	250	20.82	167	23.37	118.39	126.2	95	NA	OK	2			2	2			2			2			2
272	2015-07-01	1 - Male	3	170	52.5	18.2	19	199	Yes	No	No	No		3	59.5	20.5882	6		2	4	110	70		1	433	51.81	250	30.06	NA	NA	NA	NA	R	101	OK	2			2	2			2			2			2
307	2015-07-01	1 - Male	4	161	40	15.4			Yes	No	No	No		3	46.5	17.9391	11	Taxi Driver	1	5	100	60		1	780	61.96	250	23.32	NA	NA	NA	NA	R	99	OK	2			2	2			2			2			2
122	2015-07-01	2 - Female	3	161	41	15.8	329	200	Yes	No	No	No		3	61	23.533	6		1	5	90	70		3	508	83.24	250	51.24	204	36.17	147.03	104.9	85	NA	OK	2			2	2			2			2			2
204	2015-07-01	1 - Male	2	167	46	16.5	85	199	Yes	No	No	No		3	65	23.3067	11	Carpenter	1	4	110	80		1	390	81.3	250	26.23	190.4	33.45	138.78	90.84	91	NA	OK	2			2	2			2			2			2
92	2015-07-01	2 - Female	2	159	47	18.5	166	199	Yes	No	No	No		3	53	20.9644	11	Seller	1	5	100	60		4	595	79.86	250	16.52	178.1	28.85	122.45	134	R	82	OK	2			2	2			2			2			2
155	2015-07-01	1 - Male	3	163	42	15.8	572	200	Yes	No	No	No		3	47.5	17.878	6		2	4	130	90	1	4	631	48.62	250	23.76	163.2	45.43	109.81	39.8	NA	NA	NA	2			2	2			2			2			2
152	2015-07-01	1 - Male	2	161	43	16.6	256	200	Yes	No	No	No		3	55	21.2183	4		2	3	120	80		1	639	59.57	250	NA	177.8	55.44	74.7	238.3	76	123	OK	2			2	2			2			2			2
368	2015-07-01	1 - Male	3	165	60	22			Yes	No	No	No		3	47	17.2635	3		1	4	150	100	1	1	894	51.59	250	16.01	114.3	47.14	53.102	70.29	81	NA	OK	2			2	2			2			2			1
206	2015-07-01	1 - Male	3	163	51	19	8	199	Yes	No	No	No		1	59	22.2063	11	Farmer	2	4	120	80		1	641	83.76	250	16.92	NA	NA	NA	NA	95	NA	OK	2			2	2			2			2			2
173	2015-07-01	1 - Male	3	163	51	19.1	224	200	Yes	No	No	No		3	51.5	19.3835	11	Driver	2	4	110	70		1	1114	50.1	250	18.5	NA	NA	NA	NA	R	110	OK	2			2	2			2			2			2
279	2015-07-01	1 - Male	2	118	18	12.9			Yes	No	No	No		1	45	20	3		2	4	110	70		1	59	87.99	250	72.58	155.8	39.85	84.75	156	78	NA	OK	2			1	2			2			2			2
346	2015-07-01	1 - Male	3	169	66	23.1	161	199	Yes	No	No	No		3	69	24.1588	6		2	4	110	70		1	630	59.68	80	20.38	192.6	88.6	71.52	162.4	85	NA	OK	2			2	2			2			2			2
343	2015-07-01	1 - Male	3	175	51	16.6	45	199	No	Yes	No	No		1	68	22.2041	6		1	1	140	90	1	1	694	94.5	80	46.32	177.8	55.27	99.67	114.3	85	91	OK	2			2	2			2			2			2
[truncated: 45 more columns]
